# Supplementary material for: Crystal structure and Hirshfeld surface analysis of (2E)-1-phenyl-3-(1H-pyrrol-2-yl)propen-1-one
Source: Acta Crystallogr E Crystallogr Commun. 2024 Jan 26;80(Pt 2):191–5. doi: 10.1107/S2056989024000495 (PMC10848967; doi:10.1107/S2056989024000495)
Supplement: Supplementary file 1 [file e-80-00191-sup1.cif]

##############################################################################
#                                                                            #
# This CIF contains the data in a paper accepted for publication in          #
# Acta Crystallographica Section E. It conforms to the requirements of       #
# Notes for Authors for Acta Crystallographica Section E, and has been       #
# peer reviewed under the auspices of the IUCr Commission on Journals.       #
#                                                                            #
# Full details of the Crystallographic Information File format               #
# are given in the paper "The Crystallographic Information File (CIF):       #
# a New Standard Archive File for Crystallography" by S. R. Hall, F. H.      #
# Allen and I. D. Brown [Acta Cryst. (1991), A47, 655-685].                  #
#                                                                            #
# The current version of the core CIF dictionary is obtainable from          #
# ftp://ftp.iucr.org/pub/cif_core.dic.                                       #
#                                                                            #
# Software is freely available for graphical display of the structure(s)     #
# in this CIF. For information consult the CIF software page                 #
# http://www.iucr.org/resources/cif/software.                                #
#                                                                            #
# This file may be used for bona fide research purposes within the           #
# scientific community so long as proper attribution is given to the journal # 
# article from which it was obtained.                                        #
#                                                                            #
##############################################################################
data_global
_audit_creation_method     'SHELXL-2018/3'
_journal_date_recd_electronic     2024-01-03
_journal_date_accepted     2024-01-12
_journal_name_full     'Acta Crystallographica, Section E'
_journal_year     2024
_journal_volume     80
_journal_issue      2
_journal_page_first     0
_journal_page_last     0
_journal_paper_category     GO
_journal_paper_doi     10.1107/S2056989024000495
_journal_coeditor_code     TX2080
_publ_contact_author_name     'Ajaya Bhattarai'
_publ_contact_author_address
;
Department of Chemistry,
M.M.A.M.C. (Tribhuvan University) Biratnagar,
Nepal
;
_publ_contact_author_email     ajaya.bhattarai@mmamc.tu.edu.np
_publ_contact_author_fax     ?
_publ_contact_author_phone     ?
_publ_section_title
;
Crystal structure and Hirshfeld surface analysis of
(2<i>E</i>)-1-phenyl-3-(1<i>H</i>-pyrrol-2-yl)propen-1-one
;
_publ_section_title_footnote     .
loop_
    _publ_author_name
    _publ_author_address
    'Ayten S. Safarova'
;
Department of Chemistry
Baku State University
Z. Khalilov str. 23
AZ1148
Baku
Azerbaijan
;
    'Ali N. Khalilov'
;
`Composite Materials' Scientific Research Center
Azerbaijan State Economic University (UNEC)
H. Aliyev str. 135
AZ1063
Baku
Azerbaijan
Department of Chemistry
Baku State University
Z. Khalilov str. 23
AZ1148
Baku
Azerbaijan
;
    'Akkurt, Mehmet'
;
Department of Physics
Faculty of Sciences
Erciyes University
38039 Kayseri
Turkey
;
    'Abel M. Maharramov'
;
Department of Chemistry
Baku State University
Z. Khalilov str. 23
AZ1148
Baku
Azerbaijan
;
    'Ajaya Bhattarai'
;
Department of Chemistry
M.M.A.M.C. (Tribhuvan University) Biratnagar
Nepal
;
    'Farid N. Naghiyev'
;
Department of Chemistry
Baku State University
Z. Khalilov str. 23
AZ1148
Baku
Azerbaijan
;
    '\.Ibrahim G. Mamedov'
;
Department of Chemistry
Baku State University
Z. Khalilov str. 23
AZ1148
Baku
Azerbaijan
;
_publ_section_synopsis
;
In the title crystal, molecules are linked by N---H...O hydrogen bonds, forming
ribbons parallel to (020) in zigzag <i>C</i>(7) chains along the <i>a</i>
axis. These ribbons are connected <i>via</i> C---H...\p interactions, forming
a three-dimensional network.
;
_chemical_name_systematic
;
(2<i>E</i>)-1-Phenyl-3-(1<i>H</i>-pyrrol-2-yl)propen-1-one
;
_chemical_name_common     ?
_chemical_formula_moiety     'C13 H11 N O'
_chemical_formula_sum     'C13 H11 N O'
_chemical_formula_iupac     'C13 H11 N O'
_chemical_formula_weight     197.23
_chemical_melting_point     ?
_space_group_crystal_system     triclinic
_space_group_name_H-M_alt     'P -1'
_space_group_name_Hall     '-P 1'
loop_
    _space_group_symop_operation_xyz
    'x, y, z'
    '-x, -y, -z'
_cell_length_a     5.7855(16)
_cell_length_b     7.3347(19)
_cell_length_c     12.424(3)
_cell_angle_alpha     106.519(8)
_cell_angle_beta     91.912(9)
_cell_angle_gamma     92.326(9)
_cell_volume     504.5(2)
_cell_formula_units_Z     2
_cell_measurement_reflns_used     5813
_cell_measurement_theta_min     2.90
_cell_measurement_theta_max     27.36
_cell_measurement_temperature     293(2)
_exptl_crystal_description     block
_exptl_crystal_colour     colorless
_exptl_crystal_size_max     0.120
_exptl_crystal_size_mid     0.110
_exptl_crystal_size_min     0.100
_exptl_crystal_density_diffrn     1.298
_exptl_crystal_density_meas     ?
_exptl_crystal_density_method     ?
_exptl_crystal_F_000     208
_exptl_absorpt_coefficient_mu     0.083
_exptl_absorpt_correction_type     multi-scan
_exptl_absorpt_process_details
;
(<i>SADABS</i>; Krause <i>et al.</i>, 2015)
;
_exptl_absorpt_correction_T_min     0.6879
_exptl_absorpt_correction_T_max     0.7457
_diffrn_ambient_temperature     293(2)
_diffrn_radiation_type     'Mo K\a'
_diffrn_radiation_wavelength     0.71073
_diffrn_measurement_device_type     'Bruker APEXII CCD'
_diffrn_measurement_method     '\f and \w scans'
_diffrn_detector_area_resol_mean     ?
_diffrn_reflns_number     18072
_diffrn_reflns_av_R_equivalents     0.0415
_diffrn_reflns_av_unetI/netI     0.0352
_diffrn_reflns_theta_min     2.916
_diffrn_reflns_theta_max     28.565
_diffrn_reflns_theta_full     25.242
_diffrn_measured_fraction_theta_max     0.987
_diffrn_measured_fraction_theta_full     0.995
_diffrn_reflns_limit_h_min     -7
_diffrn_reflns_limit_h_max     7
_diffrn_reflns_limit_k_min     -9
_diffrn_reflns_limit_k_max     9
_diffrn_reflns_limit_l_min     -16
_diffrn_reflns_limit_l_max     16
_refine_special_details     ?
_reflns_number_total     2535
_reflns_number_gt     1908
_reflns_threshold_expression     'I > 2\s(I)'
_refine_ls_structure_factor_coef     Fsqd
_refine_ls_matrix_type     full
_refine_ls_R_factor_all     0.0732
_refine_ls_R_factor_gt     0.0493
_refine_ls_wR_factor_gt     0.0995
_refine_ls_wR_factor_ref     0.1080
_refine_ls_goodness_of_fit_ref     1.064
_refine_ls_restrained_S_all     1.064
_refine_ls_number_reflns     2535
_refine_ls_number_parameters     139
_refine_ls_number_restraints     0
_refine_ls_hydrogen_treatment     mixed
_refine_ls_weighting_scheme     calc
_refine_ls_weighting_details
              'w=1/[\s^2^(Fo^2^)+(0.0348P)^2^+0.1277P] where P=(Fo^2^+2Fc^2^)/3'
_atom_sites_solution_hydrogens     mixed
_atom_sites_solution_primary     ?
_atom_sites_solution_secondary     ?
_refine_ls_shift/su_max     0.000
_refine_ls_shift/su_mean     0.000
_refine_diff_density_max     0.179
_refine_diff_density_min     -0.155
_refine_ls_extinction_method     none
_refine_ls_extinction_coef     .
loop_
    _atom_type_symbol
    _atom_type_description
    _atom_type_scat_dispersion_real
    _atom_type_scat_dispersion_imag
    _atom_type_scat_source
    'C' 'C' 0.0033 0.0016
                         'International Tables Vol C Tables 4.2.6.8 and 6.1.1.4'
    'H' 'H' 0.0000 0.0000
                         'International Tables Vol C Tables 4.2.6.8 and 6.1.1.4'
    'N' 'N' 0.0061 0.0033
                         'International Tables Vol C Tables 4.2.6.8 and 6.1.1.4'
    'O' 'O' 0.0106 0.0060
                         'International Tables Vol C Tables 4.2.6.8 and 6.1.1.4'
_computing_data_collection
;
APEX2 (Bruker, 2007)
;
_computing_cell_refinement
;
SAINT (Bruker, 2007)
;
_computing_data_reduction
;
SAINT (Bruker, 2007)
;
_computing_structure_solution
;
SHELXT (Sheldrick, 2015a)
;
_computing_structure_refinement
;
SHELXL (Sheldrick, 2015b)
;
_computing_molecular_graphics
;
ORTEP-3 for Windows (Farrugia, 2012)
;
_computing_publication_material
;
PLATON (Spek, 2020)
;
loop_
    _atom_site_type_symbol
    _atom_site_label
    _atom_site_fract_x
    _atom_site_fract_y
    _atom_site_fract_z
    _atom_site_U_iso_or_equiv
    _atom_site_adp_type
    _atom_site_calc_flag
    _atom_site_occupancy
    _atom_site_disorder_assembly
    _atom_site_disorder_group
    C C1 0.2761(2) 0.1954(2) 0.68844(12) 0.0384(3) Uani d 1 . .
    H H1 0.152580 0.148144 0.636826 0.046 Uiso calc 1 . .
    C C2 0.2561(3) 0.1996(2) 0.79934(13) 0.0454(4) Uani d 1 . .
    H H2 0.120202 0.152611 0.822105 0.055 Uiso calc 1 . .
    C C3 0.4365(3) 0.2729(2) 0.87637(13) 0.0482(4) Uani d 1 . .
    H H3 0.421898 0.276227 0.951211 0.058 Uiso calc 1 . .
    C C4 0.6386(3) 0.3416(2) 0.84307(13) 0.0455(4) Uani d 1 . .
    H H4 0.759276 0.393419 0.895615 0.055 Uiso calc 1 . .
    C C5 0.6619(2) 0.3335(2) 0.73212(12) 0.0378(3) Uani d 1 . .
    H H5 0.800320 0.376468 0.709453 0.045 Uiso calc 1 . .
    C C6 0.4805(2) 0.26175(18) 0.65370(11) 0.0324(3) Uani d 1 . .
    C C7 0.5128(2) 0.25283(19) 0.53401(11) 0.0354(3) Uani d 1 . .
    C C8 0.3085(2) 0.2513(2) 0.46122(12) 0.0383(3) Uani d 1 . .
    H H8 0.168759 0.287979 0.493566 0.046 Uiso calc 1 . .
    C C9 0.3176(2) 0.19850(19) 0.34947(11) 0.0357(3) Uani d 1 . .
    H H9 0.455504 0.148284 0.321134 0.043 Uiso calc 1 . .
    C C10 0.1436(2) 0.20911(19) 0.26803(11) 0.0335(3) Uani d 1 . .
    C C11 0.1590(3) 0.1715(2) 0.15357(12) 0.0407(4) Uani d 1 . .
    H H11 0.283975 0.120383 0.112231 0.049 Uiso calc 1 . .
    C C12 -0.0454(3) 0.2235(2) 0.11041(13) 0.0457(4) Uani d 1 . .
    H H12 -0.081206 0.214416 0.035462 0.055 Uiso calc 1 . .
    C C13 -0.1829(3) 0.2901(2) 0.19837(13) 0.0436(4) Uani d 1 . .
    H H13 -0.330437 0.334068 0.193755 0.052 Uiso calc 1 . .
    N N1 -0.0693(2) 0.28171(17) 0.29363(10) 0.0386(3) Uani d 1 . .
    H H1N -0.130(3) 0.302(2) 0.3590(14) 0.046 Uiso d 1 . .
    O O1 0.70997(17) 0.25046(16) 0.49928(8) 0.0496(3) Uani d 1 . .
loop_
    _atom_site_aniso_label
    _atom_site_aniso_U_11
    _atom_site_aniso_U_22
    _atom_site_aniso_U_33
    _atom_site_aniso_U_12
    _atom_site_aniso_U_13
    _atom_site_aniso_U_23
    C1 0.0329(7) 0.0410(8) 0.0402(8) -0.0001(6) 0.0026(6) 0.0099(6)
    C2 0.0437(9) 0.0482(9) 0.0484(9) 0.0010(7) 0.0145(7) 0.0190(7)
    C3 0.0613(10) 0.0526(9) 0.0349(8) 0.0068(8) 0.0081(7) 0.0181(7)
    C4 0.0467(9) 0.0493(9) 0.0391(9) 0.0005(7) -0.0068(7) 0.0115(7)
    C5 0.0338(7) 0.0404(8) 0.0402(8) 0.0016(6) 0.0029(6) 0.0128(6)
    C6 0.0320(7) 0.0324(7) 0.0331(7) 0.0059(5) 0.0044(6) 0.0089(5)
    C7 0.0335(7) 0.0379(7) 0.0349(7) 0.0053(6) 0.0059(6) 0.0096(6)
    C8 0.0315(7) 0.0474(8) 0.0371(8) 0.0078(6) 0.0052(6) 0.0127(6)
    C9 0.0328(7) 0.0373(7) 0.0380(8) 0.0013(6) 0.0052(6) 0.0120(6)
    C10 0.0320(7) 0.0354(7) 0.0334(7) -0.0009(5) 0.0025(6) 0.0109(6)
    C11 0.0412(8) 0.0464(8) 0.0344(8) -0.0019(6) 0.0062(6) 0.0115(6)
    C12 0.0521(10) 0.0540(9) 0.0333(8) -0.0052(7) -0.0036(7) 0.0179(7)
    C13 0.0364(8) 0.0502(9) 0.0479(9) 0.0019(7) -0.0054(7) 0.0207(7)
    N1 0.0360(7) 0.0472(7) 0.0338(7) 0.0031(5) 0.0048(5) 0.0129(5)
    O1 0.0330(6) 0.0771(8) 0.0403(6) 0.0057(5) 0.0088(5) 0.0181(5)
_geom_special_details
;
 All esds (except the esd in the dihedral angle between two l.s. planes)
 are estimated using the full covariance matrix.  The cell esds are taken
 into account individually in the estimation of esds in distances, angles
 and torsion angles; correlations between esds in cell parameters are only
 used when they are defined by crystal symmetry.  An approximate (isotropic)
 treatment of cell esds is used for estimating esds involving l.s. planes.
;
loop_
    _geom_bond_atom_site_label_1
    _geom_bond_atom_site_label_2
    _geom_bond_site_symmetry_2
    _geom_bond_distance
    _geom_bond_publ_flag
    C1 C2 . 1.378(2) ?
    C1 C6 . 1.3886(19) ?
    C1 H1 . 0.9300 ?
    C2 C3 . 1.375(2) ?
    C2 H2 . 0.9300 ?
    C3 C4 . 1.377(2) ?
    C3 H3 . 0.9300 ?
    C4 C5 . 1.374(2) ?
    C4 H4 . 0.9300 ?
    C5 C6 . 1.3867(19) ?
    C5 H5 . 0.9300 ?
    C6 C7 . 1.4882(19) ?
    C7 O1 . 1.2318(16) ?
    C7 C8 . 1.462(2) ?
    C8 C9 . 1.3346(19) ?
    C8 H8 . 0.9300 ?
    C9 C10 . 1.4237(19) ?
    C9 H9 . 0.9300 ?
    C10 N1 . 1.3728(18) ?
    C10 C11 . 1.3761(19) ?
    C11 C12 . 1.394(2) ?
    C11 H11 . 0.9300 ?
    C12 C13 . 1.361(2) ?
    C12 H12 . 0.9300 ?
    C13 N1 . 1.3526(18) ?
    C13 H13 . 0.9300 ?
    N1 H1N . 0.871(16) ?
loop_
    _geom_angle_atom_site_label_1
    _geom_angle_atom_site_label_2
    _geom_angle_atom_site_label_3
    _geom_angle_site_symmetry_1
    _geom_angle_site_symmetry_3
    _geom_angle
    _geom_angle_publ_flag
    C2 C1 C6 . . 120.07(14) ?
    C2 C1 H1 . . 120.0 ?
    C6 C1 H1 . . 120.0 ?
    C3 C2 C1 . . 120.16(14) ?
    C3 C2 H2 . . 119.9 ?
    C1 C2 H2 . . 119.9 ?
    C2 C3 C4 . . 120.20(14) ?
    C2 C3 H3 . . 119.9 ?
    C4 C3 H3 . . 119.9 ?
    C5 C4 C3 . . 119.93(14) ?
    C5 C4 H4 . . 120.0 ?
    C3 C4 H4 . . 120.0 ?
    C4 C5 C6 . . 120.48(13) ?
    C4 C5 H5 . . 119.8 ?
    C6 C5 H5 . . 119.8 ?
    C5 C6 C1 . . 119.12(13) ?
    C5 C6 C7 . . 119.03(12) ?
    C1 C6 C7 . . 121.83(12) ?
    O1 C7 C8 . . 121.73(13) ?
    O1 C7 C6 . . 119.52(13) ?
    C8 C7 C6 . . 118.74(12) ?
    C9 C8 C7 . . 121.56(13) ?
    C9 C8 H8 . . 119.2 ?
    C7 C8 H8 . . 119.2 ?
    C8 C9 C10 . . 128.38(13) ?
    C8 C9 H9 . . 115.8 ?
    C10 C9 H9 . . 115.8 ?
    N1 C10 C11 . . 106.72(12) ?
    N1 C10 C9 . . 124.28(12) ?
    C11 C10 C9 . . 128.65(13) ?
    C10 C11 C12 . . 108.08(13) ?
    C10 C11 H11 . . 126.0 ?
    C12 C11 H11 . . 126.0 ?
    C13 C12 C11 . . 107.23(13) ?
    C13 C12 H12 . . 126.4 ?
    C11 C12 H12 . . 126.4 ?
    N1 C13 C12 . . 108.61(14) ?
    N1 C13 H13 . . 125.7 ?
    C12 C13 H13 . . 125.7 ?
    C13 N1 C10 . . 109.35(12) ?
    C13 N1 H1N . . 125.1(10) ?
    C10 N1 H1N . . 124.9(10) ?
loop_
    _geom_torsion_atom_site_label_1
    _geom_torsion_atom_site_label_2
    _geom_torsion_atom_site_label_3
    _geom_torsion_atom_site_label_4
    _geom_torsion_site_symmetry_1
    _geom_torsion_site_symmetry_2
    _geom_torsion_site_symmetry_3
    _geom_torsion_site_symmetry_4
    _geom_torsion
    _geom_torsion_publ_flag
    C6 C1 C2 C3 . . . . 1.3(2) ?
    C1 C2 C3 C4 . . . . -0.4(2) ?
    C2 C3 C4 C5 . . . . -1.2(2) ?
    C3 C4 C5 C6 . . . . 1.9(2) ?
    C4 C5 C6 C1 . . . . -1.0(2) ?
    C4 C5 C6 C7 . . . . -179.23(12) ?
    C2 C1 C6 C5 . . . . -0.7(2) ?
    C2 C1 C6 C7 . . . . 177.54(13) ?
    C5 C6 C7 O1 . . . . 22.6(2) ?
    C1 C6 C7 O1 . . . . -155.56(14) ?
    C5 C6 C7 C8 . . . . -156.04(13) ?
    C1 C6 C7 C8 . . . . 25.76(19) ?
    O1 C7 C8 C9 . . . . 17.6(2) ?
    C6 C7 C8 C9 . . . . -163.76(13) ?
    C7 C8 C9 C10 . . . . -172.34(13) ?
    C8 C9 C10 N1 . . . . 1.1(2) ?
    C8 C9 C10 C11 . . . . 173.37(14) ?
    N1 C10 C11 C12 . . . . 0.50(16) ?
    C9 C10 C11 C12 . . . . -172.82(13) ?
    C10 C11 C12 C13 . . . . -0.54(17) ?
    C11 C12 C13 N1 . . . . 0.37(17) ?
    C12 C13 N1 C10 . . . . -0.06(16) ?
    C11 C10 N1 C13 . . . . -0.27(15) ?
    C9 C10 N1 C13 . . . . 173.41(13) ?
loop_
    _geom_hbond_atom_site_label_D
    _geom_hbond_atom_site_label_H
    _geom_hbond_atom_site_label_A
    _geom_hbond_site_symmetry_A
    _geom_hbond_distance_DH
    _geom_hbond_distance_HA
    _geom_hbond_distance_DA
    _geom_hbond_angle_DHA
    _geom_hbond_publ_flag
    N1 H1N O1 1_455 0.872(17) 2.119(17) 2.9561(18) 160.7(14) yes
    C2 H2 Cg1 2_556 0.93 2.82 3.450(2) 126 yes
    C5 H5 Cg1 2_666 0.93 2.91 3.5233(19) 124 yes
    C9 H9 Cg2 2_656 0.93 3.00 3.6207(18) 126 yes
    C13 H13 Cg2 2_566 0.93 2.95 3.593(2) 127 yes
_shelx_space_group_comment
;
The symmetry employed for this shelxl refinement is uniquely defined
by the following loop, which should always be used as a source of
symmetry information in preference to the above space-group names.
They are only intended as comments.
;
_shelx_estimated_absorpt_T_min     0.990
_shelx_estimated_absorpt_T_max     0.992
_shelx_hkl_file
;
  -1   0   0 1435.96   37.10
  -1   0   0 1429.96   38.70
  -1   0   0 1448.06   38.00
  -1   0   0 1413.76   35.50
  -1   0   0 1373.96   38.50
  -1   0   0 1405.16   38.40
  -1   0   0 1467.55   38.20
  -1   0   0 1463.55   38.90
   1   0   0 1447.76   38.80
   1   0   0 1441.26   37.20
   1   0   0 1490.55   39.00
   1   0   0 1396.76   37.90
   1   0   0 1330.47   37.00
   1   0   0 1295.57   39.10
   1   0   0 1430.46   38.60
   1   0   0 1396.16   35.50
   1   0   0 1388.26   38.40
   1   0   0 1407.26   38.60
  -2   0   0 2207.38   61.59
  -2   0   0 2251.27   61.79
  -2   0   0 2250.17   63.09
  -2   0   0 2279.87   63.09
  -2   0   0 2198.78   60.99
  -2   0   0 2200.68   62.69
  -2   0   0 2198.18   61.09
  -2   0   0 2263.47   63.19
  -2   0   0 2189.28   56.29
  -2   0   0 2183.88   59.39
  -2   0   0 2246.48   62.29
   2   0   0 2243.58   62.99
   2   0   0 2217.38   62.49
   2   0   0 2218.38   61.39
   2   0   0 2201.28   59.59
   2   0   0 2252.07   59.79
   2   0   0 2277.67   61.99
   2   0   0 2261.97   62.89
   2   0   0 2203.88   56.29
   2   0   0 2245.58   62.59
   2   0   0 2341.77   62.99
  -3   0   0   81.29    8.20
  -3   0   0   79.19    6.70
  -3   0   0   76.29   10.90
  -3   0   0   68.79    7.80
  -3   0   0   66.89    9.80
  -3   0   0   67.79    8.90
  -3   0   0   78.19    7.90
  -3   0   0   88.69   11.40
  -3   0   0   73.29    9.20
  -3   0   0   71.89    9.70
   3   0   0   70.59    3.90
   3   0   0   63.49    9.40
   3   0   0   64.79    7.80
   3   0   0   66.49    9.80
   3   0   0   76.49    9.50
   3   0   0   73.39    9.80
   3   0   0   66.09    6.60
   3   0   0   71.39    6.80
   3   0   0   77.39   10.60
  -4   0   0   68.39   10.30
  -4   0   0   85.49   11.40
  -4   0   0   71.39   10.90
  -4   0   0   94.19   14.10
  -4   0   0   70.59   11.50
   4   0   0   64.09   18.60
   4   0   0   81.39    9.10
   4   0   0   75.39    8.00
   4   0   0   51.79    9.30
   4   0   0   76.09    8.30
  -5   0   0  846.42   40.50
  -5   0   0  859.11   39.70
  -5   0   0  808.22   36.40
  -5   0   0  804.72   38.20
   5   0   0  833.12   36.70
   5   0   0  850.11   38.80
  -6   0   0  234.78   19.10
  -6   0   0  227.28   20.30
  -6   0   0  225.18   23.00
   6   0   0  232.28   20.20
   6   0   0  199.98   21.40
  -7   0   0   -6.60   12.80
  -7   0   0   -6.60   12.40
   7   0   0   -8.70    7.60
   7   0   0   29.70   16.40
   7  -1   0   10.60   13.60
   7  -1   0   -7.00    7.90
  -7   1   0   34.60   17.10
   6  -1   0  352.76   27.40
   6  -1   0  404.66   34.50
   6  -1   0  419.16   25.90
  -6   1   0  376.36   27.60
  -6   1   0  370.16   25.60
  -6   1   0  395.46   25.60
   5  -1   0   31.10    8.90
   5  -1   0   38.60    9.60
   5  -1   0   29.20   10.70
  -5   1   0   20.60    9.00
  -5   1   0   31.70   11.90
  -5   1   0   15.80    7.90
   4  -1   0  288.77   18.30
   4  -1   0  294.97   19.20
   4  -1   0  301.17   16.50
   4  -1   0  280.17   16.40
   4  -1   0  280.47   16.80
  -4   1   0  283.67   16.00
  -4   1   0  248.98   15.70
  -4   1   0  287.27   17.90
  -4   1   0  317.87   19.20
  -4   1   0  286.87   17.50
  -4   1   0  267.57   17.80
   3  -1   0  775.92   29.10
   3  -1   0  755.82   27.50
   3  -1   0  708.23   29.90
   3  -1   0  759.32   27.30
   3  -1   0  749.92   27.70
   3  -1   0  760.02   25.30
   3  -1   0  770.92   30.00
   3  -1   0  766.82   26.80
   3  -1   0  774.82   29.10
   3  -1   0  736.43   29.80
  -3   1   0  784.92   29.40
  -3   1   0  737.03   29.10
  -3   1   0  751.22   25.70
  -3   1   0  796.82   30.00
  -3   1   0  710.13   26.90
  -3   1   0  734.33   29.00
  -3   1   0  753.72   27.80
  -3   1   0  739.43   26.30
  -3   1   0  712.73   27.00
   2  -1   0  480.05   17.70
   2  -1   0  491.45   17.60
   2  -1   0  475.25   18.00
   2  -1   0  469.65   17.00
   2  -1   0  470.75   15.20
   2  -1   0  456.05   19.20
   2  -1   0  496.55   18.50
   2  -1   0  471.05   18.10
   2  -1   0  504.45   19.90
   2  -1   0  465.75   13.30
   2  -1   0  471.45   19.20
   2  -1   0  476.35   18.70
  -2   1   0  490.85   19.40
  -2   1   0  488.85   15.50
  -2   1   0  485.25   19.60
  -2   1   0  480.95   18.40
  -2   1   0  470.85   17.00
  -2   1   0  463.65   17.90
  -2   1   0  485.75   17.60
  -2   1   0  493.35   19.70
   1  -1   0 2161.98   59.59
   1  -1   0 2256.07   58.29
   1  -1   0 2216.48   58.29
   1  -1   0 2174.18   59.29
   1  -1   0 2217.48   56.79
   1  -1   0 2218.58   60.19
   1  -1   0 2262.77   59.29
   1  -1   0 2205.88   57.09
   1  -1   0 2201.08   57.59
  -1   1   0 2232.98   57.79
  -1   1   0 2266.67   59.99
  -1   1   0 2487.25   60.09
  -1   1   0 2343.37   56.99
  -1   1   0 2199.68   57.69
   0  -1   0   31.80    2.70
   0  -1   0   31.30    2.80
   0  -1   0   36.00    1.90
   0  -1   0   33.30    2.70
   0  -1   0   33.60    2.90
   0  -1   0   35.20    2.30
   0  -1   0   37.10    2.70
   0  -1   0   32.00    2.10
   0  -1   0   36.30    2.70
   0   1   0   40.10    3.40
   0   1   0   37.00    1.90
   0   1   0   26.40    2.00
   0   1   0   27.40    1.90
  -1  -1   0   52.29    7.50
  -1  -1   0   49.60    4.50
  -1  -1   0   45.90    4.40
  -1  -1   0   43.70    4.40
  -1  -1   0   45.50    4.40
  -1  -1   0   43.80    4.30
  -1  -1   0   56.59    6.50
  -1  -1   0   51.19    4.50
   1   1   0   53.99    5.60
   1   1   0   46.00    5.30
   1   1   0   46.50    4.70
   1   1   0   43.30    4.70
   1   1   0   50.99    7.30
   1   1   0   40.00    4.00
   1   1   0   50.89    4.50
   1   1   0   48.20    5.40
   1   1   0   49.90    4.50
  -2  -1   0    9.90    4.10
  -2  -1   0    4.70    2.10
  -2  -1   0    8.10    2.90
  -2  -1   0    4.60    5.60
  -2  -1   0    3.00    3.50
  -2  -1   0    8.60    3.70
  -2  -1   0    5.60    2.40
  -2  -1   0    1.80    4.40
  -2  -1   0    4.50    3.60
  -2  -1   0    8.10    5.30
   2   1   0    6.10    3.30
   2   1   0    5.70    3.90
   2   1   0   -1.40    3.40
   2   1   0    6.60    3.10
   2   1   0    5.80    4.20
   2   1   0   -0.30    4.10
   2   1   0    9.20    2.70
   2   1   0   13.00    4.50
   2   1   0    1.40    3.20
  -3  -1   0  115.09   12.80
  -3  -1   0  114.69   11.60
  -3  -1   0  114.29    7.50
  -3  -1   0  122.39   10.60
  -3  -1   0  117.49   10.70
  -3  -1   0  101.29    7.30
  -3  -1   0  115.89   10.20
  -3  -1   0  118.99   16.40
  -3  -1   0  122.49    8.30
  -3  -1   0   95.29    9.40
  -3  -1   0  115.59   11.80
   3   1   0  101.99   10.10
   3   1   0  118.29   12.10
   3   1   0  109.49   10.70
   3   1   0  121.39   11.30
   3   1   0  110.39    7.30
   3   1   0  109.39   10.30
   3   1   0  121.89    9.70
   3   1   0  104.29   10.80
  -4  -1   0  675.03   31.70
  -4  -1   0  675.33   29.40
  -4  -1   0  705.03   32.40
  -4  -1   0  652.63   23.70
  -4  -1   0  654.93   25.60
  -4  -1   0  689.93   33.60
   4   1   0  652.03   31.30
   4   1   0  673.33   29.50
   4   1   0  679.23   25.70
   4   1   0  618.84   30.50
  -5  -1   0    6.50    9.40
  -5  -1   0   25.00   11.00
  -5  -1   0   11.50    6.70
  -5  -1   0    0.00    4.70
   5   1   0   -9.40    7.60
   5   1   0    8.50    6.90
  -6  -1   0  278.17   22.30
  -6  -1   0  241.48   24.30
   6   1   0  246.18   21.00
   6   1   0  266.57   21.20
   6   1   0  273.97   24.10
  -7  -1   0   31.50   16.70
  -7  -1   0   58.79   17.00
   7   1   0   60.09   17.10
   7   1   0  100.69   22.70
   7  -2   0  -11.20    6.70
   7  -2   0   -2.80   14.70
  -7   2   0    7.10   10.00
   6  -2   0  131.99   17.50
   6  -2   0  143.59   17.80
   6  -2   0  139.99   22.00
  -6   2   0  126.49   19.40
  -6   2   0  129.09   20.00
   5  -2   0  205.48   17.80
   5  -2   0  166.18   14.60
   5  -2   0  190.38   19.20
   5  -2   0  167.78   16.60
  -5   2   0  175.88   18.10
  -5   2   0  232.88   20.00
  -5   2   0  220.08   25.20
   4  -2   0   19.40    5.60
   4  -2   0   28.90    7.30
   4  -2   0   25.90    7.80
   4  -2   0   23.00    5.60
   4  -2   0   41.90    9.70
   4  -2   0   32.20    7.40
  -4   2   0   40.70    8.70
  -4   2   0   24.70    5.20
  -4   2   0   46.90   10.50
  -4   2   0   32.70    8.80
  -4   2   0   40.70    7.90
   3  -2   0   91.99    8.20
   3  -2   0   86.19   10.20
   3  -2   0   83.89    7.60
   3  -2   0   82.19    4.90
   3  -2   0   92.09   10.40
   3  -2   0   77.69    7.30
   3  -2   0   73.09    9.20
   3  -2   0   76.89   10.30
   3  -2   0   73.39    8.00
   3  -2   0   95.99   10.40
  -3   2   0   84.09    6.20
  -3   2   0   87.29    9.10
  -3   2   0   83.69    7.90
  -3   2   0   74.39   10.80
  -3   2   0   77.59    8.70
  -3   2   0   76.89    7.60
   2  -2   0  156.18   16.70
   2  -2   0  202.78   10.60
   2  -2   0  178.28   10.00
   2  -2   0  195.78    9.90
   2  -2   0  194.58   11.40
   2  -2   0  194.48   12.00
   2  -2   0  181.38    9.60
   2  -2   0  202.88   12.20
   2  -2   0  195.48    8.90
   2  -2   0  203.48   12.60
  -2   2   0  190.58    9.80
  -2   2   0  200.68   11.40
  -2   2   0  180.48    9.50
  -2   2   0  182.78   12.50
  -2   2   0  202.88    8.50
  -2   2   0  174.38   17.20
  -2   2   0  188.88   10.30
  -2   2   0  202.58   12.00
   0   2   0    0.60    0.50
  -1  -2   0 4705.33  128.89
  -1  -2   0 4946.71  127.29
  -1  -2   0 5072.19  124.29
  -1  -2   0 4981.50  129.69
  -1  -2   0 5064.99  125.39
  -1  -2   0 5118.39  129.79
  -1  -2   0 5136.99  129.09
  -1  -2   0 4914.91  129.39
  -1  -2   0 5064.09  135.19
  -1  -2   0 5067.99  127.59
   1   2   0 5021.50  127.39
   1   2   0 5186.28  130.19
   1   2   0 4983.60  134.49
   1   2   0 5002.30  129.69
   1   2   0 5105.39  128.79
   1   2   0 5004.20  127.69
   1   2   0 4904.61  128.69
   1   2   0 5144.89  127.29
   1   2   0 5037.80  129.49
   1   2   0 4903.51  129.49
  -2  -2   0  325.77   14.30
  -2  -2   0  324.47   16.50
  -2  -2   0  323.57   15.10
  -2  -2   0  317.27   14.40
  -2  -2   0  301.17   14.70
  -2  -2   0  319.47   14.90
  -2  -2   0  313.27   19.60
  -2  -2   0  305.87   16.80
   2   2   0  311.87   14.50
   2   2   0  305.97   14.40
   2   2   0  324.87   19.50
   2   2   0  317.07   16.00
   2   2   0  299.37   14.90
   2   2   0  323.37   14.20
   2   2   0  336.07   16.40
   2   2   0  316.87   15.40
   2   2   0  336.37   19.40
  -3  -2   0   17.40    6.00
  -3  -2   0   12.20    5.00
  -3  -2   0   11.40    2.90
  -3  -2   0   14.80    8.30
  -3  -2   0   21.40    6.10
  -3  -2   0   21.70    6.70
  -3  -2   0   12.70    4.60
  -3  -2   0   13.20    4.30
  -3  -2   0   27.60    9.00
  -3  -2   0   10.70    3.00
   3   2   0   13.40    4.80
   3   2   0   14.30    5.60
   3   2   0   14.40    5.10
   3   2   0   16.20    6.40
   3   2   0   13.10    6.30
   3   2   0   10.60    4.50
  -4  -2   0  367.66   20.90
  -4  -2   0  361.76   23.60
  -4  -2   0  348.17   22.70
  -4  -2   0  360.86   15.70
  -4  -2   0  314.37   19.80
  -4  -2   0  366.36   27.30
   4   2   0  339.87   16.80
   4   2   0  364.36   21.30
   4   2   0  364.56   24.80
   4   2   0  366.26   22.80
  -5  -2   0 1196.18   48.30
  -5  -2   0 1156.88   55.09
  -5  -2   0 1206.48   51.99
   5   2   0 1254.27   51.99
   5   2   0 1204.98   49.00
   5   2   0 1191.68   47.10
  -6  -2   0   41.30   16.50
  -6  -2   0   61.69   18.90
  -6  -2   0   50.79   14.10
   6   2   0   47.80   13.20
   6   2   0   40.00   11.90
   6   2   0   74.29   18.10
  -7  -2   0   22.70   18.30
  -7  -2   0   15.30   12.50
   7   2   0   32.20   19.10
   7   2   0   24.40   13.10
   7  -3   0   72.89   14.40
   7  -3   0  139.19   25.60
  -7   3   0  144.19   23.20
   6  -3   0  131.79   22.50
   6  -3   0  139.59   18.10
   6  -3   0  146.39   20.40
  -6   3   0  157.48   23.40
   5  -3   0  125.49   14.00
   5  -3   0  107.89   13.30
   5  -3   0  144.49   20.50
   5  -3   0  123.39   17.70
  -5   3   0  149.19   16.10
  -5   3   0  129.59   16.50
  -5   3   0  122.19   18.10
   4  -3   0    2.40    5.30
   4  -3   0    5.50    4.50
   4  -3   0   10.10    4.90
   4  -3   0    3.50    7.50
   4  -3   0    3.00    4.50
  -4   3   0    3.20    3.60
  -4   3   0   -0.30    4.90
  -4   3   0    3.60    5.50
  -4   3   0   -2.50    5.90
  -4   3   0   -0.80    6.70
   3  -3   0  234.08   13.50
   3  -3   0  191.68   12.80
   3  -3   0  212.68   10.80
   3  -3   0  224.28   12.00
   3  -3   0  202.78   11.90
   3  -3   0  242.98   13.30
   3  -3   0  236.28   12.30
   3  -3   0  224.88   16.50
   3  -3   0  239.08   15.60
  -3   3   0  219.48   12.60
  -3   3   0  227.48   10.70
  -3   3   0  215.88   12.80
  -3   3   0  228.38   15.10
  -3   3   0  190.58   29.30
   2  -3   0 2277.07   60.49
   2  -3   0 2316.97   64.89
   2  -3   0 2212.98   67.99
   2  -3   0 2227.38   61.69
   2  -3   0 2270.67   66.79
   2  -3   0 2193.28   65.79
   2  -3   0 2344.77   61.89
   2  -3   0 2250.37   60.79
   2  -3   0 2237.48   60.89
   2  -3   0 2287.17   67.89
   2  -3   0 2243.18   65.89
   2  -3   0 2310.87   60.69
   2  -3   0 1920.71   73.39
   2  -3   0 2304.27   63.19
   2  -3   0 2211.58   57.59
  -2   3   0 2285.97   68.99
  -2   3   0 2335.07   60.89
  -2   3   0 2317.07   66.79
  -2   3   0 2298.57   61.99
  -2   3   0 2325.07   67.59
  -2   3   0 2228.78   64.49
   1  -3   0 1347.17   43.90
   1  -3   0 1400.86   40.00
   1  -3   0 1401.26   36.60
   1  -3   0 1421.06   37.80
   1  -3   0 1408.26   38.10
   1  -3   0 1389.76   43.10
   1  -3   0 1380.26   42.20
   1  -3   0 1397.66   40.70
   1  -3   0 1306.27   43.20
   1  -3   0 1429.76   43.70
   1  -3   0 1418.76   36.70
   1  -3   0 1378.36   42.40
  -1   3   0 1443.96   37.50
  -1   3   0 1392.56   43.60
  -1   3   0 1409.76   44.10
  -1   3   0 1363.36   41.80
  -1   3   0 1384.86   37.50
  -1   3   0 1406.86   40.10
  -1   3   0 1427.96   44.40
  -1   3   0 1329.27   43.00
  -1   3   0 1431.06   43.50
   0  -3   0   69.69    6.60
   0  -3   0   68.29    4.20
   0  -3   0   71.99    6.30
   0  -3   0   80.09    6.90
   0  -3   0   66.39    5.90
   0  -3   0   85.09    7.60
   0  -3   0   71.49    4.30
   0  -3   0   67.39    5.00
   0  -3   0   69.59    7.10
   0  -3   0   59.09    9.20
   0  -3   0   64.69    8.90
   0  -3   0   65.59    6.20
   0  -3   0   71.19    4.40
   0   3   0   66.49    6.40
   0   3   0   69.39    7.60
   0   3   0   63.49    6.80
   0   3   0   64.39    4.60
   0   3   0   55.39    5.50
   0   3   0   58.79    7.70
   0   3   0   65.49    5.00
   0   3   0   63.69    8.30
   0   3   0   56.99    7.70
  -1  -3   0   89.99    8.30
  -1  -3   0   97.09    7.80
  -1  -3   0   97.69    6.90
  -1  -3   0   96.49    6.90
  -1  -3   0  103.79    5.90
  -1  -3   0   94.39    8.20
  -1  -3   0   92.19   11.80
  -1  -3   0   89.39    9.80
  -1  -3   0   91.69    5.10
  -1  -3   0  107.69    8.90
  -1  -3   0   88.69    8.50
  -1  -3   0   96.29    8.70
   1   3   0   81.99   11.10
   1   3   0  100.69    9.40
   1   3   0   91.49    9.20
   1   3   0   90.19    9.00
   1   3   0  109.59    6.50
   1   3   0   90.89    8.00
   1   3   0   91.39    7.50
   1   3   0   99.79    5.40
   1   3   0   91.49   10.10
   1   3   0   84.69    7.70
   1   3   0   99.09    9.00
   1   3   0  101.09    7.70
  -2  -3   0   22.90    7.20
  -2  -3   0   25.50    5.20
  -2  -3   0   20.30    7.10
  -2  -3   0   31.90    8.20
  -2  -3   0   32.40    8.60
  -2  -3   0   13.60    7.40
  -2  -3   0   21.00    7.10
  -2  -3   0   26.50    2.30
  -2  -3   0   24.40   10.20
   2   3   0   33.50    7.90
   2   3   0   23.90    8.80
   2   3   0   23.70    6.40
   2   3   0   30.00    7.00
   2   3   0   24.30    5.20
   2   3   0   21.10    6.70
   2   3   0   26.80    5.80
   2   3   0   19.30    6.60
   2   3   0   28.70    7.60
  -3  -3   0    3.30    5.30
  -3  -3   0    4.50    9.00
  -3  -3   0    2.10    4.80
  -3  -3   0   -0.50    1.30
  -3  -3   0    7.10    7.20
  -3  -3   0    1.90    3.90
  -3  -3   0    2.90    1.20
  -3  -3   0    1.80    4.20
  -3  -3   0    1.40    4.20
   3   3   0    2.50    6.60
   3   3   0    1.70    4.20
   3   3   0    2.40    5.10
   3   3   0    6.10    3.90
   3   3   0   -5.50    5.10
   3   3   0    2.60    3.90
  -4  -3   0  269.27   21.20
  -4  -3   0  262.67   20.30
  -4  -3   0  241.88   17.80
  -4  -3   0  242.28   26.00
   4   3   0  267.67   18.40
   4   3   0  247.08   19.40
   4   3   0  244.48   18.40
   4   3   0  281.37   21.00
  -5  -3   0    7.50    7.30
  -5  -3   0    7.90   12.60
  -5  -3   0   11.10    9.80
   5   3   0   10.90    8.20
   5   3   0   11.40    7.90
   5   3   0    3.70    9.00
   5   3   0   11.40    7.90
  -6  -3   0   74.69   18.30
  -6  -3   0   51.19   19.10
  -6  -3   0   45.60   11.90
   6   3   0   24.60    9.70
   6   3   0   18.20   10.50
  -7  -3   0   80.69   22.40
   7   3   0   97.39   20.70
   7  -4   0   -4.30    7.90
   7  -4   0    5.90   27.70
  -7   4   0   16.40   13.60
   6  -4   0   19.50   12.40
   6  -4   0   34.80   14.90
   6  -4   0   20.30    7.60
  -6   4   0   51.89   14.30
   5  -4   0   61.79   10.50
   5  -4   0   60.29   14.80
   5  -4   0   40.30   12.90
  -5   4   0   63.49   12.80
  -5   4   0   38.10   11.90
   4  -4   0   76.29   14.00
   4  -4   0  104.89   17.80
   4  -4   0   80.89   10.10
   4  -4   0  104.69   15.40
   4  -4   0   51.19   12.90
  -4   4   0   84.99   14.20
  -4   4   0  115.89   17.80
   3  -4   0   12.00    6.00
   3  -4   0   -4.40    3.40
   3  -4   0   -2.90    2.60
   3  -4   0    2.90    3.10
   3  -4   0   -0.20    2.60
   3  -4   0    6.30    4.00
   3  -4   0    5.40    5.20
  -3   4   0   -0.20    5.50
  -3   4   0    5.00    4.50
  -3   4   0    4.70    3.10
   2  -4   0   65.99    7.40
   2  -4   0   43.00    5.40
   2  -4   0   52.99    4.60
   2  -4   0   62.39   10.00
   2  -4   0   61.29    5.30
   2  -4   0   44.60    7.20
   2  -4   0   52.99    4.90
   2  -4   0   61.39    9.30
   2  -4   0   50.99    5.40
   2  -4   0   62.19    4.60
   2  -4   0   59.19    5.80
  -2   4   0   58.79    7.00
  -2   4   0   80.69   10.70
  -2   4   0   72.99   11.10
  -2   4   0   54.99    5.50
  -2   4   0   73.59   12.30
  -2   4   0   62.79    5.90
  -2   4   0   72.99   12.40
   1  -4   0 4434.16  121.19
   1  -4   0 4403.76  116.29
   1  -4   0 4318.37  121.29
   1  -4   0 4618.94  113.09
   1  -4   0 4445.35  110.59
   1  -4   0 4515.65  121.29
   1  -4   0 4419.66  121.39
   1  -4   0 4486.75  114.09
   1  -4   0 4457.65  122.59
   1  -4   0 4314.57  110.49
  -1   4   0 4397.56  112.89
  -1   4   0 4340.07  121.49
  -1   4   0 4602.04  112.29
  -1   4   0 4398.66  121.89
  -1   4   0 4505.65  117.29
  -1   4   0 4464.65  121.49
  -1   4   0 4589.24  122.69
  -1   4   0 4600.34  122.89
   0  -4   0 3798.82   96.89
   0  -4   0 3749.82   96.69
   0  -4   0 3941.31  100.99
   0  -4   0 3737.43   96.79
   0  -4   0 3964.60  110.89
   0  -4   0 3809.52  104.39
   0  -4   0 3842.62  102.89
   0  -4   0 3839.62  103.19
   0  -4   0 3902.91  108.79
   0  -4   0 3825.42   98.89
   0   4   0 3745.03  100.29
   0   4   0 3687.33   97.89
   0   4   0 3898.91  105.89
   0   4   0 3857.11  106.69
   0   4   0 3865.71   98.69
   0   4   0 4044.60  107.59
   0   4   0 3537.15  107.89
   0   4   0 3791.42  102.79
   0   4   0 3780.62  104.69
   0   4   0 3796.32   98.39
  -1  -4   0 2113.89   57.89
  -1  -4   0 2110.09   61.99
  -1  -4   0 2042.30   52.99
  -1  -4   0 2071.59   67.19
  -1  -4   0 1940.81   62.29
  -1  -4   0 2144.69   71.49
  -1  -4   0 2065.79   56.99
  -1  -4   0 2105.09   60.09
   1   4   0 2086.79   57.39
   1   4   0 2130.89   64.39
   1   4   0 2147.39   65.29
   1   4   0 2081.19   59.59
   1   4   0 2089.89   58.59
   1   4   0 1959.10   57.79
   1   4   0 2116.49   61.29
   1   4   0 2070.39   63.49
  -2  -4   0  195.38   16.10
  -2  -4   0  194.58   10.00
  -2  -4   0  202.98   13.60
  -2  -4   0  155.18   12.50
  -2  -4   0  208.18   19.40
  -2  -4   0  193.38   12.20
  -2  -4   0  198.28    7.40
  -2  -4   0  202.58   12.60
  -2  -4   0  196.58   14.90
   2   4   0  190.78   12.20
   2   4   0  206.48   13.90
   2   4   0  208.88   15.10
   2   4   0  193.28   13.60
   2   4   0  198.38   13.70
   2   4   0  199.98   12.90
   2   4   0  213.78   15.00
  -3  -4   0  170.58   13.60
  -3  -4   0  184.28   17.50
  -3  -4   0  196.18   12.10
  -3  -4   0  196.98   21.10
  -3  -4   0  189.98   15.50
   3   4   0  191.38   15.90
   3   4   0  213.28   15.60
   3   4   0  181.98   13.10
   3   4   0  190.98   16.30
   3   4   0  180.48   15.40
   3   4   0  194.98   17.80
   3   4   0  157.58   17.30
  -4  -4   0  492.05   29.60
  -4  -4   0  484.15   26.50
  -4  -4   0  473.55   29.70
  -4  -4   0  553.54   39.20
   4   4   0  518.95   31.30
   4   4   0  488.85   28.40
   4   4   0  514.45   30.20
   4   4   0  546.85   28.90
   4   4   0  510.05   30.50
  -5  -4   0  505.95   33.80
  -5  -4   0  518.05   28.90
  -5  -4   0  604.44   38.40
   5   4   0  480.75   31.00
   5   4   0  509.05   29.20
   5   4   0  501.75   32.80
   5   4   0  506.75   30.00
  -6  -4   0   -7.50   15.00
  -6  -4   0   21.40   16.30
  -6  -4   0   21.00   12.10
   6   4   0   19.90   12.30
   6   4   0   13.70    8.70
   6  -5   0   -1.90   12.30
   6  -5   0    5.40   12.80
   6  -5   0   -0.20    6.60
  -6   5   0   14.30   11.70
  -6   5   0   35.00   16.00
   5  -5   0  126.59   20.60
   5  -5   0  106.39   19.80
   5  -5   0  116.69   10.70
  -5   5   0  105.09   17.40
  -5   5   0  107.49   18.50
   4  -5   0   13.60    9.30
   4  -5   0    4.10    4.00
   4  -5   0   16.50    9.50
   4  -5   0   10.30    4.90
  -4   5   0  -10.50    6.70
  -4   5   0   13.70    8.50
   3  -5   0   86.09    7.40
   3  -5   0   78.59    6.20
   3  -5   0   63.29   11.10
   3  -5   0   84.79   13.80
   3  -5   0   56.09   13.20
  -3   5   0   76.19   13.20
  -3   5   0   83.59   14.50
   2  -5   0 1597.34   53.59
   2  -5   0 1555.04   43.40
   2  -5   0 1509.45   54.29
   2  -5   0 1460.55   39.40
   2  -5   0 1538.05   48.70
   2  -5   0 1449.65   42.90
  -2   5   0 1627.24   54.69
  -2   5   0 1582.34   47.70
  -2   5   0 1571.84   54.89
  -2   5   0 1619.24   56.49
   1  -5   0   90.29    5.60
   1  -5   0  100.49   11.70
   1  -5   0   88.99   10.90
   1  -5   0   83.49   11.80
   1  -5   0   95.39    7.30
  -1   5   0   81.49    6.00
  -1   5   0   85.49   12.00
  -1   5   0   94.09   12.10
  -1   5   0   95.79   11.00
  -1   5   0   93.69   13.00
  -1   5   0   97.99    5.50
   0  -5   0   77.79    8.00
   0  -5   0   85.39    5.10
   0  -5   0   94.29    6.70
   0  -5   0   75.69    4.90
   0  -5   0   89.39    9.20
   0  -5   0   99.59   15.30
   0  -5   0  114.79   17.90
   0  -5   0   78.49    4.80
   0   5   0   84.59   11.80
   0   5   0   72.99   11.60
   0   5   0   94.89    9.30
   0   5   0   86.09    9.60
   0   5   0   67.69    6.20
   0   5   0   77.89    6.50
  -1  -5   0   41.20    6.10
  -1  -5   0   44.80    8.10
  -1  -5   0   60.39   13.20
  -1  -5   0   43.80   10.20
  -1  -5   0   39.30    5.90
   1   5   0   35.00    6.20
   1   5   0   57.59    7.40
   1   5   0   49.99    8.60
   1   5   0   37.60    9.80
   1   5   0   50.69    8.60
   1   5   0   47.30    9.10
   1   5   0   59.69   10.10
  -2  -5   0   11.80    9.80
  -2  -5   0   15.00    5.50
  -2  -5   0    8.00    8.40
  -2  -5   0   15.20    5.40
   2   5   0   24.10    7.50
   2   5   0    9.00    5.70
   2   5   0   12.20    5.30
   2   5   0    9.20    5.60
   2   5   0   16.60    7.70
  -3  -5   0   -2.60   11.10
  -3  -5   0    3.70    8.80
  -3  -5   0    5.60    6.10
  -3  -5   0   14.80   10.00
   3   5   0    3.40    8.30
   3   5   0    5.80    6.90
   3   5   0    3.20    7.10
   3   5   0    5.30    5.70
  -4  -5   0   14.70   10.30
  -4  -5   0    9.90   10.70
  -4  -5   0    5.90    9.60
  -4  -5   0   20.70    7.60
  -4  -5   0   27.30   20.30
   4   5   0   23.30    9.00
   4   5   0   18.30    9.10
   4   5   0   19.50   10.10
   4   5   0   13.80    9.70
  -5  -5   0   -9.80   10.00
  -5  -5   0   -2.90   13.80
  -5  -5   0   28.10   12.70
  -5  -5   0    5.10    7.20
   5   5   0    6.10    7.30
   5   5   0   22.20   12.10
  -6  -5   0   -3.70   19.00
  -6  -5   0    8.60   17.90
  -6  -5   0    4.00   12.30
  -6  -5   0   -0.60    8.80
   6   5   0    8.00    9.00
   6   5   0   18.60   14.80
   6  -6   0    4.20   14.40
  -6   6   0   -5.80   11.30
  -6   6   0    4.70   15.10
   5  -6   0   27.30   14.00
   5  -6   0   55.89   16.20
  -5   6   0   47.70   14.00
  -5   6   0   32.40   12.30
   4  -6   0   76.19   16.00
   4  -6   0   89.19   17.20
  -4   6   0   65.99   14.00
  -4   6   0   88.59   17.80
   3  -6   0    9.10    8.90
   3  -6   0    2.00    2.90
   3  -6   0    9.30    7.50
   3  -6   0   -5.70    6.50
  -3   6   0   -4.00    7.40
  -3   6   0    0.50    6.30
  -3   6   0    5.90    8.90
   2  -6   0   32.30    3.50
   2  -6   0   38.20   10.10
   2  -6   0   27.80    9.70
   2  -6   0   35.60    3.70
  -2   6   0   54.69   13.30
  -2   6   0   40.20   10.30
  -2   6   0   49.20   12.00
   1  -6   0  611.64   31.60
   1  -6   0  618.94   19.20
   1  -6   0  628.54   32.10
  -1   6   0  617.74   31.50
  -1   6   0  604.74   30.50
  -1   6   0  612.44   30.50
  -1   6   0  660.63   30.80
   0  -6   0   40.20    5.30
   0  -6   0   33.80    9.80
   0  -6   0   45.60   12.50
   0   6   0   38.70   10.30
   0   6   0   39.40    5.70
   0   6   0   43.60    9.80
   0   6   0   45.90   10.80
   0   6   0   38.00   10.30
  -1  -6   0  107.49    7.80
  -1  -6   0  151.28   23.30
  -1  -6   0  137.19   13.10
  -1  -6   0  140.59   17.00
   1   6   0   97.69   14.80
   1   6   0  126.79   13.20
   1   6   0  114.89   15.70
   1   6   0  115.29   12.00
  -2  -6   0  482.25   22.20
  -2  -6   0  545.25   33.30
  -2  -6   0  504.05   36.20
  -2  -6   0  507.75   24.60
  -2  -6   0  504.05   27.20
   2   6   0  485.35   24.90
   2   6   0  481.45   28.50
   2   6   0  469.85   28.00
  -3  -6   0  166.88   18.10
  -3  -6   0  138.79   38.60
  -3  -6   0  158.98   14.00
   3   6   0  164.28   17.90
   3   6   0  196.98   18.20
  -4  -6   0  185.18   24.50
  -4  -6   0  171.48   16.80
  -4  -6   0  142.49   26.60
  -4  -6   0  174.48   26.70
   4   6   0  203.48   24.30
   4   6   0  189.98   20.60
  -5  -6   0   55.79   18.90
  -5  -6   0   27.30   10.00
  -5  -6   0   25.10   18.80
  -5  -6   0   85.39   19.50
   5   6   0   78.99   19.90
   5   6   0   24.20   14.20
   5  -7   0   23.70   15.20
   5  -7   0   29.00   15.60
  -5   7   0   41.70   15.90
  -5   7   0   46.90   17.60
   4  -7   0    6.90    9.50
   4  -7   0    6.40    8.10
  -4   7   0   23.00   14.10
  -4   7   0   14.00   11.60
   3  -7   0  243.88   22.10
   3  -7   0  199.38   20.00
  -3   7   0  201.38   20.90
  -3   7   0  258.67   24.00
  -3   7   0  233.48   22.30
   2  -7   0  282.17   24.00
   2  -7   0  291.77   22.40
   2  -7   0  275.17   21.90
  -2   7   0  284.77   23.50
  -2   7   0  250.87   21.40
   1  -7   0   26.40   10.40
  -1   7   0   17.20   10.40
  -1   7   0   14.10    9.20
  -1   7   0   24.20   11.00
  -1   7   0    8.60    7.80
   0  -7   0   13.00   10.20
   0  -7   0   14.10   11.80
   0  -7   0   32.00    5.30
   0   7   0   18.60    8.30
   0   7   0   15.50    9.20
   0   7   0   42.70   10.80
   0   7   0   27.00    5.20
  -1  -7   0   23.50   15.40
  -1  -7   0   31.60   12.20
   1   7   0   29.80    9.20
   1   7   0   23.90   10.20
  -2  -7   0   -1.20   15.80
  -2  -7   0   24.70   11.50
  -2  -7   0   -6.40    4.20
   2   7   0    2.80    8.60
   2   7   0   11.60    7.50
  -3  -7   0   12.60   19.10
  -3  -7   0   19.30   12.70
  -3  -7   0    6.60   10.60
   3   7   0   27.60   12.30
   3   7   0   26.00    9.70
  -4  -7   0  -19.30   15.90
  -4  -7   0  -19.10    9.80
  -4  -7   0    1.30    8.00
  -4  -7   0   -0.90   14.50
   4   7   0   -1.60   10.00
   4   7   0    3.40   14.20
   4  -8   0   27.20   15.00
  -4   8   0   33.70   16.40
   3  -8   0   32.90   11.70
   3  -8   0    5.00    9.10
  -3   8   0   -0.90   11.00
  -3   8   0  -13.10   10.20
  -3   8   0   -2.30   11.80
   2  -8   0    6.00    9.60
   2  -8   0    9.10    8.50
  -2   8   0   12.60   12.10
  -2   8   0   -5.30   10.10
  -2   8   0   -3.90    9.20
   1  -8   0   44.80   13.80
   1  -8   0   66.09   19.20
   1  -8   0   94.19   16.50
  -1   8   0   73.39   14.80
  -1   8   0   49.30   14.40
  -1   8   0   76.39   14.80
   0  -8   0    7.50   11.90
   0   8   0   -7.80    9.40
   0   8   0   22.50   10.40
   0   8   0    9.60    8.90
  -1  -8   0   21.20   17.50
  -1  -8   0   22.20   12.90
   1   8   0   33.20   12.60
   1   8   0    1.10    8.90
  -2  -8   0  290.87   29.60
  -2  -8   0  299.37   34.20
   2   8   0  261.47   25.50
   2   8   0  230.48   24.20
  -3  -8   0   33.10   23.20
  -3  -8   0   44.30   17.10
   3   8   0   42.30   13.50
   3   8   0   21.00   14.10
   2  -9   0    6.60   10.70
   2  -9   0   -8.90   11.20
  -2   9   0  -25.00   16.90
  -2   9   0   15.10   12.30
   1  -9   0   12.40   10.80
   1  -9   0   16.80   17.20
  -1   9   0    7.90   13.60
  -1   9   0   13.50   10.90
  -1   9   0   10.30   12.40
   0  -9   0   20.80   15.60
   0   9   0   -2.00    9.60
   0   9   0   -0.60   12.30
   0   9   0    9.80   12.90
  -1  -9   0   12.90   16.10
   1   9   0   21.90   14.50
   2   9  -1   27.20   13.50
   2   9  -1   33.90   26.70
  -2  -9   1   -8.60   22.80
   1   9  -1   43.60   14.20
   1   9  -1   25.00   12.40
  -1  -9   1   35.90   18.60
  -1  -9   1   -8.60   20.80
   0   9  -1    4.40   12.00
   0   9  -1    4.40   10.30
   0  -9   1   18.10   13.70
  -1   9  -1   28.90   13.60
  -1   9  -1    5.00   10.10
  -1   9  -1    0.10   13.20
   1  -9   1    4.40   18.40
   1  -9   1   10.00   10.50
  -2   9  -1    0.20   10.60
  -2   9  -1   -8.00   11.60
   2  -9   1   -1.40   10.30
  -3   9  -1    5.80   12.90
   3  -9   1  -10.80    8.70
   3   8  -1    2.40   11.00
   3   8  -1   15.70   14.30
  -3  -8   1    9.40   22.40
  -3  -8   1   22.30   13.40
   2   8  -1   46.20   13.40
   2   8  -1   39.20   12.70
  -2  -8   1   30.60   20.20
  -2  -8   1   58.29   18.50
   1   8  -1   14.20    9.90
   1   8  -1    2.80    8.50
  -1  -8   1    0.30   10.10
  -1  -8   1   12.80   14.30
   0   8  -1   -3.60    8.30
   0   8  -1   10.90    8.10
   0   8  -1    6.70    9.80
   0  -8   1    2.40    9.50
   0  -8   1   11.80    9.10
   0  -8   1  -13.30   11.20
  -1   8  -1   44.60   13.80
  -1   8  -1   94.49   16.50
  -1   8  -1   53.39   12.80
   1  -8   1   64.49   13.50
   1  -8   1   83.59   18.10
   1  -8   1   88.49   15.00
  -2   8  -1   45.00   13.40
  -2   8  -1   47.70   16.20
  -2   8  -1   63.79   16.20
   2  -8   1   51.49   12.50
   2  -8   1   73.19   16.00
  -3   8  -1  187.58   25.80
  -3   8  -1  233.88   25.90
  -3   8  -1  213.58   27.70
   3  -8   1  243.78   23.80
   3  -8   1  209.18   21.60
  -4   8  -1   32.80   13.00
  -4   8  -1   20.80   13.40
   4  -8   1   23.80   13.80
   4  -8   1   23.10   11.80
   5   7  -1   39.70   16.00
   5   7  -1   75.29   31.90
  -5  -7   1   79.39   21.10
  -5  -7   1   49.50   18.60
  -5  -7   1   68.39   15.40
   4   7  -1  -16.20   13.10
   4   7  -1   13.20   10.00
  -4  -7   1  -12.40    9.90
  -4  -7   1   27.90   22.50
  -4  -7   1   10.70   12.70
  -4  -7   1   -6.20    5.80
   3   7  -1  388.96   28.70
   3   7  -1  327.87   26.00
  -3  -7   1  358.86   36.00
  -3  -7   1  311.17   18.90
  -3  -7   1  314.17   24.60
  -3  -7   1  367.96   30.20
   2   7  -1   26.90   10.50
   2   7  -1   14.20   15.60
  -2  -7   1    4.70    9.20
  -2  -7   1    4.60    7.70
  -2  -7   1   13.10   14.70
   1   7  -1  116.19   15.50
   1   7  -1   67.59    9.00
   1   7  -1   93.09   15.90
   1   7  -1  106.19   17.00
  -1  -7   1  127.39   22.90
  -1  -7   1   85.99    8.80
  -1  -7   1  101.49   18.30
   0   7  -1  -14.30    5.30
   0   7  -1   -2.30    6.20
   0   7  -1    0.40    6.40
   0  -7   1   -6.80    9.40
   0  -7   1   -4.00    6.90
  -1   7  -1   16.30    9.70
  -1   7  -1   18.60    8.40
  -1   7  -1   13.70    6.10
  -1   7  -1   17.60    9.40
   1  -7   1   22.30    7.80
   1  -7   1   24.40   11.00
   1  -7   1   24.20    8.30
  -2   7  -1   35.90   10.80
  -2   7  -1   69.29   15.90
  -2   7  -1   48.00   12.70
   2  -7   1   43.90   11.70
   2  -7   1   58.39   13.10
   2  -7   1   52.29   11.50
  -3   7  -1    4.40    9.30
  -3   7  -1    4.60    9.30
  -3   7  -1   21.00   10.80
   3  -7   1    6.70    9.40
   3  -7   1   25.40   10.70
  -4   7  -1   16.10   11.00
  -4   7  -1    8.90   11.40
   4  -7   1   -6.90    9.50
   4  -7   1   10.30    9.40
  -5   7  -1   24.00   13.70
  -5   7  -1   41.10   17.10
   5  -7   1   27.90   14.90
   5  -7   1   57.29   17.10
   5   6  -1   63.79   14.60
   5   6  -1   96.99   20.70
  -5  -6   1   66.59   18.90
  -5  -6   1   29.20   14.10
  -5  -6   1  110.09   17.40
  -5  -6   1   92.29   19.50
   4   6  -1   15.50    9.50
   4   6  -1   10.70    9.40
  -4  -6   1    7.80   13.90
  -4  -6   1   19.30   11.80
  -4  -6   1    6.60   10.30
  -4  -6   1   21.00    8.60
   3   6  -1   28.70   10.10
   3   6  -1   59.69   11.40
   3   6  -1   36.50   11.80
  -3  -6   1   36.90   12.20
  -3  -6   1   26.70    7.60
  -3  -6   1   42.00   13.30
  -3  -6   1   59.89   19.30
   2   6  -1    0.20    8.90
   2   6  -1    8.40   10.70
   2   6  -1   -7.30    5.20
   2   6  -1   -5.60    6.60
   2   6  -1  -14.70    9.40
  -2  -6   1    2.60    7.50
  -2  -6   1    6.50    4.30
  -2  -6   1   10.00   12.30
  -2  -6   1    2.90    4.30
  -2  -6   1   -4.90    7.10
   1   6  -1    2.40    3.60
   1   6  -1    4.00    5.90
   1   6  -1   -0.80    5.40
   1   6  -1   -1.10    8.00
   1   6  -1   -0.60    6.00
  -1  -6   1    1.80    7.90
  -1  -6   1    2.80    3.00
  -1  -6   1    3.40    2.50
  -1  -6   1   11.00    6.10
  -1  -6   1   -1.20    7.90
   0   6  -1  180.08   15.60
   0   6  -1  185.38   16.20
   0   6  -1  199.98   15.00
   0   6  -1  195.18    8.60
   0   6  -1  207.28   15.80
   0   6  -1  179.38   17.00
   0  -6   1  193.58    9.10
   0  -6   1  191.28   13.40
   0  -6   1  198.78   20.00
   0  -6   1  198.38   17.30
  -1   6  -1  722.63   33.10
  -1   6  -1  723.93   34.10
  -1   6  -1  709.43   33.00
  -1   6  -1  745.43   33.70
   1  -6   1  734.53   32.50
   1  -6   1  731.73   33.60
   1  -6   1  779.22   35.00
   1  -6   1  750.52   34.60
  -2   6  -1  186.58   16.90
  -2   6  -1  184.88   17.30
  -2   6  -1  194.98   16.90
  -2   6  -1  172.68   16.50
   2  -6   1  173.78   17.00
   2  -6   1  194.08   16.40
   2  -6   1  208.28   32.10
  -3   6  -1  299.67   24.20
  -3   6  -1  272.17   22.10
  -3   6  -1  300.17   22.70
   3  -6   1  337.67   23.20
   3  -6   1  279.17   11.50
   3  -6   1  317.07   23.40
  -4   6  -1   23.60   10.90
  -4   6  -1   24.40   11.40
   4  -6   1   25.80   11.10
  -5   6  -1   33.10   13.10
  -5   6  -1   84.59   18.30
   5  -6   1   47.40   15.00
   5  -6   1   56.19   15.10
  -6   6  -1  110.79   22.00
  -6   6  -1   92.19   31.50
   6  -6   1   72.39   21.40
   6  -6   1   78.69   19.50
   6   5  -1   11.70   11.20
   6   5  -1    4.90   13.90
  -6  -5   1  -14.00   12.40
  -6  -5   1   16.50   13.30
  -6  -5   1   25.00   10.90
   5   5  -1   59.49   13.40
   5   5  -1   95.39   18.60
  -5  -5   1   50.19   14.70
  -5  -5   1   85.99   17.60
  -5  -5   1   83.79   14.50
   4   5  -1  137.19   17.70
   4   5  -1  162.48   20.10
   4   5  -1  123.89   17.00
   4   5  -1  124.39   16.60
  -4  -5   1  127.69   15.50
  -4  -5   1  141.89   21.00
  -4  -5   1  139.79   19.10
  -4  -5   1  149.09   27.40
   3   5  -1  532.35   28.70
   3   5  -1  556.34   29.60
   3   5  -1  589.44   27.40
   3   5  -1  577.04   28.40
   3   5  -1  576.14   30.10
  -3  -5   1  632.54   32.20
  -3  -5   1  578.24   28.70
  -3  -5   1  553.84   38.20
  -3  -5   1  555.24   25.70
   2   5  -1  411.76   23.80
   2   5  -1  449.36   25.60
   2   5  -1  420.86   19.90
   2   5  -1  402.26   21.10
   2   5  -1  395.96   23.90
  -2  -5   1  433.46   21.20
  -2  -5   1  437.06   19.20
  -2  -5   1  418.96   26.50
  -2  -5   1  428.36   24.50
  -2  -5   1  374.26   29.00
   1   5  -1  583.84   26.30
   1   5  -1  561.64   22.30
   1   5  -1  552.64   26.70
   1   5  -1  529.35   24.00
   1   5  -1  556.84   24.00
   1   5  -1  543.55   21.50
   1   5  -1  569.24   27.50
  -1  -5   1  610.44   33.40
  -1  -5   1  569.04   21.90
  -1  -5   1  655.53   30.90
  -1  -5   1  569.34   25.20
  -1  -5   1  557.14   19.50
  -1  -5   1  520.75   21.40
  -1  -5   1  536.05   18.20
  -1  -5   1  517.75   24.20
   0   5  -1   90.29    6.20
   0   5  -1   88.99    5.70
   0   5  -1  104.09   11.10
   0   5  -1   89.39   12.60
   0   5  -1   97.69   10.70
   0   5  -1   97.29    9.80
   0   5  -1   91.79   11.70
   0  -5   1  108.69    6.20
   0  -5   1   95.69    9.80
   0  -5   1   94.69   12.40
   0  -5   1  102.79   11.00
   0  -5   1   90.19    9.00
   0  -5   1   99.69    9.20
   0  -5   1   87.89    8.70
  -1   5  -1  247.08   16.70
  -1   5  -1  218.58    8.80
  -1   5  -1  232.98   14.00
  -1   5  -1  238.98   16.20
  -1   5  -1  228.48   15.90
  -1   5  -1  238.88   16.00
  -1   5  -1  234.08   16.60
   1  -5   1  248.88   13.00
   1  -5   1  232.68   12.30
   1  -5   1  240.08   16.30
   1  -5   1  236.18   16.00
  -2   5  -1  708.23   32.20
  -2   5  -1  739.93   33.40
  -2   5  -1  754.42   27.60
  -2   5  -1  750.92   31.90
   2  -5   1  669.33   26.80
   2  -5   1  673.23   26.20
   2  -5   1  696.43   31.10
   2  -5   1  719.93   25.10
   2  -5   1  723.93   32.50
   2  -5   1  695.93   20.30
   2  -5   1  694.53   28.40
   2  -5   1  724.93   30.00
  -3   5  -1    2.00    6.40
  -3   5  -1   11.20    7.50
  -3   5  -1    4.50    4.60
   3  -5   1    0.30    4.50
   3  -5   1   13.60    7.00
   3  -5   1    5.50    2.80
   3  -5   1    4.40    2.70
   3  -5   1    1.20    2.00
   3  -5   1    0.10    5.20
  -4   5  -1    8.40   10.20
  -4   5  -1   23.70   10.20
   4  -5   1    6.80    3.90
   4  -5   1    4.00    8.70
   4  -5   1    0.10    3.20
   4  -5   1    4.60    8.20
  -5   5  -1   90.29   18.10
  -5   5  -1  105.09   17.10
   5  -5   1   99.59    9.80
   5  -5   1   99.09   18.80
   5  -5   1  144.09   21.70
  -6   5  -1   -1.60   12.20
   6  -5   1   -1.10   11.70
   6  -5   1    2.60    6.10
   6  -5   1   13.10   14.10
   6   4  -1  440.16   30.70
   6   4  -1  440.06   28.90
  -6  -4   1  351.06   26.50
  -6  -4   1  317.17   30.30
   5   4  -1   42.10   11.60
   5   4  -1   23.60    9.50
   5   4  -1   42.70   13.50
   5   4  -1   45.20   11.80
  -5  -4   1   29.30   15.20
  -5  -4   1   36.60   12.70
  -5  -4   1   18.80    9.90
  -5  -4   1   17.70    9.00
   4   4  -1   11.40    9.10
   4   4  -1   -5.70    6.50
   4   4  -1  -11.00    5.20
   4   4  -1   12.50    7.60
   4   4  -1    0.60    7.30
  -4  -4   1   11.40   10.20
  -4  -4   1    7.60    5.80
  -4  -4   1    2.80    7.70
  -4  -4   1   -2.20   10.90
  -4  -4   1    5.90    6.40
   3   4  -1  265.17   17.00
   3   4  -1  271.37   17.90
   3   4  -1  247.58   18.90
   3   4  -1  277.87   17.80
   3   4  -1  261.17   18.00
   3   4  -1  235.58   12.90
   3   4  -1  276.67   18.60
  -3  -4   1  283.37   24.20
  -3  -4   1  251.57   15.70
  -3  -4   1  216.38   18.40
  -3  -4   1  239.08   17.50
  -3  -4   1  265.07   14.90
   2   4  -1   77.49    9.40
   2   4  -1   67.89   10.10
   2   4  -1   61.69    9.90
   2   4  -1   50.29    6.50
   2   4  -1   50.79    8.20
   2   4  -1   67.29    6.70
   2   4  -1   81.49   14.10
   2   4  -1   68.99    9.10
  -2  -4   1   96.69   13.00
  -2  -4   1   64.59    6.50
  -2  -4   1   58.99    7.30
  -2  -4   1   65.79    9.10
  -2  -4   1   57.29    5.00
  -2  -4   1   74.59   10.10
  -2  -4   1  106.69   26.80
  -2  -4   1   69.99    8.20
   1   4  -1  156.48   11.70
   1   4  -1  150.08   10.30
   1   4  -1  141.79    8.50
   1   4  -1  134.59   10.50
   1   4  -1  153.18   12.70
   1   4  -1  154.08    7.90
   1   4  -1  161.68   12.30
   1   4  -1  152.38    9.50
  -1  -4   1  138.99    8.70
  -1  -4   1  157.98    8.60
  -1  -4   1  149.09   11.50
  -1  -4   1  163.78    8.10
  -1  -4   1  154.98    8.60
  -1  -4   1  139.99   12.90
  -1  -4   1  150.08   11.00
  -1  -4   1  152.88   15.60
   0   4  -1 2171.28   64.99
   0   4  -1 2199.28   58.39
   0   4  -1 2146.89   62.79
   0   4  -1 2290.37   58.69
   0   4  -1 2273.87   67.59
   0   4  -1 2356.76   58.69
   0   4  -1 2234.88   64.89
   0   4  -1 2179.88   70.29
   0   4  -1 2241.08   67.29
   0   4  -1 2312.27   65.09
   0   4  -1 2316.17   66.79
   0  -4   1 2256.27   64.59
   0  -4   1 2330.77   58.89
   0  -4   1 2184.38   60.49
   0  -4   1 2217.88   64.59
   0  -4   1 2141.99   66.49
   0  -4   1 2164.88   65.49
   0  -4   1 2288.37   68.89
   0  -4   1 2309.87   63.69
   0  -4   1 2230.38   55.69
   0  -4   1 2228.68   64.89
   0  -4   1 2363.26   71.79
  -1   4  -1 3183.88   91.69
  -1   4  -1 3285.97   90.79
  -1   4  -1 3153.78   81.19
  -1   4  -1 3351.56   91.69
  -1   4  -1 3167.98   81.39
  -1   4  -1 3271.27   87.89
  -1   4  -1 3293.97   90.99
  -1   4  -1 3268.27   91.59
   1  -4   1 3175.68   87.59
   1  -4   1 3145.39   90.89
   1  -4   1 3174.98   90.99
   1  -4   1 3154.58   91.29
   1  -4   1 3242.28   91.19
   1  -4   1 3343.97   90.79
   1  -4   1 3220.58   90.89
   1  -4   1 3227.08   86.09
   1  -4   1 3307.87   90.79
  -2   4  -1   47.40    7.60
  -2   4  -1   31.60    7.50
  -2   4  -1   45.00    9.30
  -2   4  -1   40.50    8.10
  -2   4  -1   35.10    5.90
  -2   4  -1   46.00    5.20
   2  -4   1   40.90    6.70
   2  -4   1   37.70    3.70
   2  -4   1   40.00    7.30
   2  -4   1   27.60    2.60
   2  -4   1   33.00    8.10
   2  -4   1   58.59    9.60
   2  -4   1   38.80    5.50
   2  -4   1   32.70    4.20
   2  -4   1   31.90    2.80
   2  -4   1   32.70    5.50
   2  -4   1   48.10    7.40
  -3   4  -1   43.30   10.60
  -3   4  -1   60.19    7.50
  -3   4  -1   59.99   10.80
   3  -4   1   49.10    7.90
   3  -4   1   48.10    9.90
   3  -4   1   46.00    7.30
   3  -4   1   41.50    6.10
   3  -4   1   49.50    6.80
   3  -4   1   51.19    7.80
   3  -4   1   43.10    9.80
   3  -4   1   50.19    6.20
  -4   4  -1  196.88   18.30
  -4   4  -1  191.98   17.20
   4  -4   1  186.98   13.10
   4  -4   1  195.68   12.70
   4  -4   1  208.18   17.80
   4  -4   1  182.58   16.90
  -5   4  -1  762.72   37.50
  -5   4  -1  709.53   39.30
   5  -4   1  753.52   37.60
   5  -4   1  745.93   31.10
   5  -4   1  718.33   38.60
  -6   4  -1  331.77   28.00
   6  -4   1  327.17   21.40
   6  -4   1  334.17   28.10
   6  -4   1  321.17   27.60
  -7   4  -1  -13.20   14.90
   7  -4   1  -11.00    5.70
   7   3  -1   33.80   17.60
  -7  -3   1   52.39   20.40
  -7  -3   1   28.10   13.10
   6   3  -1    6.30   15.90
   6   3  -1    2.90    8.60
   6   3  -1   26.60   10.90
  -6  -3   1    8.90    9.30
  -6  -3   1   11.20   11.10
   5   3  -1   48.30   12.30
   5   3  -1   58.59   15.00
   5   3  -1   54.19   12.80
   5   3  -1   48.20   12.20
  -5  -3   1   49.80   11.60
  -5  -3   1   61.49   12.30
  -5  -3   1   51.49   17.60
  -5  -3   1   35.10   13.90
   4   3  -1  500.45   25.50
   4   3  -1  500.65   27.30
   4   3  -1  416.86   26.30
   4   3  -1  454.05   22.20
   4   3  -1  432.16   24.50
  -4  -3   1  469.65   24.00
  -4  -3   1  491.55   33.20
  -4  -3   1  486.25   24.70
  -4  -3   1  457.15   26.10
  -4  -3   1  445.36   27.30
   3   3  -1  126.89   12.40
   3   3  -1  129.29   10.80
   3   3  -1  146.89   11.80
   3   3  -1  115.29   11.40
   3   3  -1  116.09   10.40
   3   3  -1  139.09   12.20
  -3  -3   1  138.49   10.90
  -3  -3   1  115.09    6.20
  -3  -3   1  124.29   10.60
  -3  -3   1  147.59   13.00
  -3  -3   1  131.99   10.50
  -3  -3   1  137.79   11.10
  -3  -3   1  202.48   29.30
  -3  -3   1  124.39   10.60
   2   3  -1 1578.04   47.00
   2   3  -1 1593.04   50.59
   2   3  -1 1623.04   51.49
   2   3  -1 1470.75   56.79
   2   3  -1 1659.93   52.09
   2   3  -1 1629.24   45.30
   2   3  -1 1647.44   51.09
   2   3  -1 1648.54   49.90
   2   3  -1 1585.04   48.60
   2   3  -1 1560.74   51.39
   2   3  -1 1663.63   49.80
  -2  -3   1 1670.83   58.89
  -2  -3   1 1651.93   49.99
  -2  -3   1 1637.34   48.50
  -2  -3   1 1585.54   50.99
  -2  -3   1 1622.24   44.00
  -2  -3   1 1571.24   49.99
  -2  -3   1 1557.74   48.10
  -2  -3   1 1642.04   50.69
  -2  -3   1 1603.44   47.10
  -2  -3   1 1695.53   52.89
  -2  -3   1 1620.94   48.40
   1   3  -1 4350.86  123.79
   1   3  -1 4061.69  104.29
   1   3  -1 3928.41  103.39
   1   3  -1 4170.38  107.39
   1   3  -1 4006.40  108.39
   1   3  -1 3905.81  102.59
   1   3  -1 3928.01  104.59
   1   3  -1 4070.59  108.39
   1   3  -1 3903.21  106.89
  -1  -3   1 3902.31  102.99
  -1  -3   1 4053.79  105.09
  -1  -3   1 3817.02  107.49
  -1  -3   1 3972.90  103.19
  -1  -3   1 4119.59  107.79
  -1  -3   1 4112.39  106.99
  -1  -3   1 3948.90  114.39
  -1  -3   1 4085.49  103.39
  -1  -3   1 4104.59  102.89
  -1  -3   1 4059.79  109.89
  -1  -3   1 3824.92  105.39
   0   3  -1  299.77    9.80
   0   3  -1  282.47   13.40
   0   3  -1  291.47   12.70
   0   3  -1  306.77   14.10
   0   3  -1  278.47   14.20
   0   3  -1  290.57   16.20
   0   3  -1  282.57    9.50
   0   3  -1  276.47    9.40
   0   3  -1  280.47   13.30
   0   3  -1  289.17   14.20
   0   3  -1  274.07   13.20
   0  -3   1  284.77   12.80
   0  -3   1  293.77    9.90
   0  -3   1  281.17    8.10
   0  -3   1  297.67   13.30
   0  -3   1  314.87   13.70
   0  -3   1  279.97   15.90
   0  -3   1  289.27   15.00
   0  -3   1  283.07   12.80
   0  -3   1  296.17   11.40
   0  -3   1  287.07   13.90
   0  -3   1  277.07    8.20
   0  -3   1  296.27   13.30
   0  -3   1  282.97   14.10
  -1   3  -1 5742.03  150.78
  -1   3  -1 5636.94  141.69
  -1   3  -1 5855.11  141.89
  -1   3  -1 5685.53  149.79
  -1   3  -1 5624.44  146.49
  -1   3  -1 5838.82  148.49
  -1   3  -1 5813.62  149.09
  -1   3  -1 5842.32  149.29
   1  -3   1 5723.53  149.49
   1  -3   1 5598.64  149.79
   1  -3   1 5679.03  148.99
   1  -3   1 5827.32  146.69
   1  -3   1 5761.52  148.29
   1  -3   1 5832.12  149.19
   1  -3   1 5854.31  148.49
   1  -3   1 5836.62  149.29
   1  -3   1 5804.02  148.39
   1  -3   1 5265.47  140.99
   1  -3   1 5823.22  141.19
   1  -3   1 5854.01  150.48
  -2   3  -1 1730.03   48.00
  -2   3  -1 1743.93   54.39
  -2   3  -1 1690.33   49.70
  -2   3  -1 1845.72   50.49
  -2   3  -1 1741.63   48.00
  -2   3  -1 1725.73   53.19
  -2   3  -1 1815.02   49.60
  -2   3  -1 1765.62   55.89
   2  -3   1 1725.63   54.79
   2  -3   1 1825.42   54.49
   2  -3   1 1728.83   47.10
   2  -3   1 1722.33   49.10
   2  -3   1 1709.93   49.60
   2  -3   1 1715.13   49.80
   2  -3   1 1749.43   49.99
   2  -3   1 1750.42   53.09
   2  -3   1 1759.02   54.79
   2  -3   1 1680.63   46.30
   2  -3   1 1742.33   46.40
   2  -3   1 1714.23   48.30
   2  -3   1 1795.32   48.50
   2  -3   1 1703.33   53.99
   2  -3   1 1713.13   52.19
   2  -3   1 1774.12   47.20
   2  -3   1 1745.43   53.39
  -3   3  -1  307.77   17.70
  -3   3  -1  284.87   13.20
  -3   3  -1  292.77   14.10
  -3   3  -1  285.77   18.40
  -3   3  -1  288.07   13.50
   3  -3   1  299.67   13.90
   3  -3   1  284.37   13.60
   3  -3   1  288.57   18.10
   3  -3   1  294.67   15.70
   3  -3   1  259.37   17.10
   3  -3   1  275.87   14.50
   3  -3   1  297.87   12.10
  -4   3  -1   36.30    8.00
  -4   3  -1   39.80    9.80
  -4   3  -1   41.40   10.20
  -4   3  -1   40.30   10.60
  -4   3  -1   36.80    6.60
   4  -3   1   31.80    7.70
   4  -3   1   30.50    7.40
   4  -3   1   40.30   10.40
   4  -3   1   36.10    6.50
   4  -3   1   50.39   11.30
  -5   3  -1  151.28   19.10
  -5   3  -1  162.08   18.30
   5  -3   1  154.48   16.50
   5  -3   1  121.59   13.50
   5  -3   1  143.79   14.00
   5  -3   1  167.98   18.70
  -6   3  -1   32.10   10.10
  -6   3  -1   16.60   11.20
   6  -3   1    3.90   11.20
   6  -3   1    6.60    8.70
   6  -3   1   -7.40    6.40
  -7   3  -1  131.29   23.50
   7  -3   1  100.09   17.30
   7  -3   1  121.09   22.20
   7   2  -1    5.10   12.50
   7   2  -1   20.60   20.00
   7   2  -1    2.60    9.90
  -7  -2   1    2.10   12.90
  -7  -2   1  -22.50   15.60
   6   2  -1  410.76   27.70
   6   2  -1  372.96   29.70
   6   2  -1  363.56   26.30
  -6  -2   1  367.26   26.30
  -6  -2   1  431.76   31.60
  -6  -2   1  473.75   36.10
   5   2  -1    8.90   11.00
   5   2  -1   44.30   12.20
   5   2  -1   16.70    9.50
   5   2  -1   22.00   10.50
  -5  -2   1   33.40   13.40
  -5  -2   1   39.70   14.60
  -5  -2   1   54.49   13.00
  -5  -2   1   40.80    9.60
   4   2  -1   24.30    6.90
   4   2  -1   31.10    5.60
   4   2  -1   19.50    7.30
   4   2  -1   23.30    7.90
   4   2  -1   27.00    8.70
  -4  -2   1   30.20    9.90
  -4  -2   1   36.10    9.90
  -4  -2   1   14.10    4.90
  -4  -2   1   19.00    7.10
  -4  -2   1   25.40    8.50
   3   2  -1  474.65   23.10
   3   2  -1  495.35   22.00
   3   2  -1  463.95   19.50
   3   2  -1  489.15   22.10
   3   2  -1  451.45   25.90
   3   2  -1  485.25   21.40
   3   2  -1  470.55   22.00
  -3  -2   1  477.35   23.90
  -3  -2   1  502.15   21.90
  -3  -2   1  481.25   21.40
  -3  -2   1  450.45   26.10
  -3  -2   1  471.35   19.30
  -3  -2   1  454.75   20.20
  -3  -2   1  489.05   23.50
  -3  -2   1  464.55   21.50
  -3  -2   1  473.65   14.90
   2   2  -1   50.59    7.70
   2   2  -1   43.70    5.90
   2   2  -1   29.60   13.60
   2   2  -1   34.70    7.90
   2   2  -1   34.80    6.10
   2   2  -1   43.50    5.90
   2   2  -1   50.49    6.50
   2   2  -1   31.10    6.10
   2   2  -1   28.70    6.10
  -2  -2   1   39.40    6.10
  -2  -2   1   48.20    6.20
  -2  -2   1   39.90    6.20
  -2  -2   1   37.40    9.30
  -2  -2   1   46.30    6.40
  -2  -2   1   44.00    7.30
  -2  -2   1   52.19    7.00
  -2  -2   1   47.10    8.20
   1   2  -1 2907.01   78.19
   1   2  -1 2866.71   75.69
   1   2  -1 2867.11   77.39
   1   2  -1 2863.91   75.49
   1   2  -1 2886.91   82.29
   1   2  -1 2874.81   78.29
   1   2  -1 2931.01   74.79
   1   2  -1 2849.91   78.09
   1   2  -1 2913.71   75.39
  -1  -2   1 2758.32   77.59
  -1  -2   1 2844.02   82.69
  -1  -2   1 2795.02   75.79
  -1  -2   1 2972.00   78.69
  -1  -2   1 3013.00   75.69
  -1  -2   1 2907.21   76.89
  -1  -2   1 2962.20   74.69
  -1  -2   1 2879.01   77.99
  -1  -2   1 2980.50   75.59
  -1  -2   1 3091.99   77.89
   0   2  -1 7897.11  190.68
   0   2  -1 7751.32  190.58
   0  -2   1 8019.70  197.88
   0  -2   1 7705.33  194.38
   0  -2   1 7674.93  194.28
   0  -2   1 7683.33  195.48
  -1   2  -1 5183.58  134.39
  -1   2  -1 5397.16  135.49
  -1   2  -1 5218.28  137.49
  -1   2  -1 5356.26  134.19
  -1   2  -1 5108.39  133.69
  -1   2  -1 5386.86  136.89
  -1   2  -1 5448.25  136.19
  -1   2  -1 5243.48  131.49
   1  -2   1 5422.26  137.09
   1  -2   1 5478.15  135.59
   1  -2   1 5124.69  137.09
   1  -2   1 5352.46  136.59
   1  -2   1 5238.68  134.09
   1  -2   1 5450.85  135.99
   1  -2   1 5399.36  131.89
   1  -2   1 5234.28  130.89
   1  -2   1 5374.36  130.99
   1  -2   1 5405.66  134.09
   1  -2   1 5286.27  136.19
   1  -2   1 5207.08  134.39
  -2   2  -1 1016.70   34.90
  -2   2  -1 1126.89   31.70
  -2   2  -1 1025.10   35.90
  -2   2  -1 1025.90   32.30
  -2   2  -1 1049.79   34.90
  -2   2  -1 1085.89   33.70
  -2   2  -1 1033.70   30.30
  -2   2  -1 1092.49   31.80
   2  -2   1 1083.89   33.30
   2  -2   1 1083.49   31.50
   2  -2   1 1050.89   28.50
   2  -2   1 1037.50   35.10
   2  -2   1 1040.90   29.70
   2  -2   1 1047.30   30.60
   2  -2   1 1059.39   33.10
   2  -2   1 1060.59   33.40
   2  -2   1 1077.39   34.70
   2  -2   1 1015.20   35.30
   2  -2   1 1065.19   32.50
   2  -2   1 1053.49   35.50
   2  -2   1 1068.89   35.40
   2  -2   1 1058.59   34.20
  -3   2  -1   68.09   10.40
  -3   2  -1   75.59    9.80
  -3   2  -1   78.79    8.10
  -3   2  -1   76.59   11.10
  -3   2  -1   71.79    9.30
  -3   2  -1   67.09    9.70
  -3   2  -1   76.59    7.10
  -3   2  -1   71.09    6.60
   3  -2   1   73.39    8.10
   3  -2   1   69.39    3.60
   3  -2   1   84.29   10.40
   3  -2   1   76.49    8.60
   3  -2   1   80.79   11.60
   3  -2   1   68.59    6.30
   3  -2   1   70.09    9.00
   3  -2   1   81.99   13.40
   3  -2   1   81.39    6.30
   3  -2   1   76.19    7.50
  -4   2  -1   11.90    6.00
  -4   2  -1   15.80    6.90
  -4   2  -1   19.20    5.50
  -4   2  -1   14.20    8.00
   4  -2   1   13.10    5.00
   4  -2   1   18.10    5.90
   4  -2   1   15.70    5.60
   4  -2   1   14.30    7.40
   4  -2   1   16.50    5.90
  -5   2  -1 2811.92   92.49
  -5   2  -1 2960.90   89.89
  -5   2  -1 2862.21   91.69
  -5   2  -1 3130.89   90.69
   5  -2   1 3050.59   90.89
   5  -2   1 2924.81   89.29
   5  -2   1 2832.62   94.19
  -6   2  -1  312.07   24.00
  -6   2  -1  295.67   25.00
   6  -2   1  289.27   26.70
   6  -2   1  344.17   23.10
   6  -2   1  317.27   22.40
  -7   2  -1   11.40   10.40
  -7   2  -1   17.40   13.60
   7  -2   1   -1.00   14.40
   7  -2   1   14.40    9.40
   7   1  -1   51.09   21.10
   7   1  -1   57.29   15.20
   7   1  -1   80.99   17.80
  -7  -1   1   36.10   16.00
  -7  -1   1   50.79   18.70
   6   1  -1   50.09   13.00
   6   1  -1   60.99   17.10
  -6  -1   1  113.69   33.00
  -6  -1   1   61.39   13.50
   5   1  -1   21.50   10.70
   5   1  -1   12.70    7.50
  -5  -1   1   21.70    8.10
  -5  -1   1   34.50   12.90
  -5  -1   1   27.50    9.00
  -5  -1   1   16.60    6.90
  -5  -1   1   19.60   11.20
   4   1  -1  305.27   13.10
   4   1  -1  281.67   19.20
   4   1  -1  336.47   19.70
   4   1  -1  276.07   22.00
   4   1  -1  310.47   18.80
  -4  -1   1  313.27   16.80
  -4  -1   1  310.17   20.60
  -4  -1   1  302.57   21.60
  -4  -1   1  298.17   18.30
  -4  -1   1  331.77   20.80
  -4  -1   1  340.87   21.30
   3   1  -1   87.29    9.90
   3   1  -1  101.89    7.10
   3   1  -1  103.59   11.40
   3   1  -1  106.59    6.70
   3   1  -1   88.59   10.20
   3   1  -1   94.69    9.60
   3   1  -1   99.29   11.70
   3   1  -1   71.29   17.20
   3   1  -1  101.69   10.60
  -3  -1   1   78.89    8.40
  -3  -1   1  102.49    9.30
  -3  -1   1   90.99   13.20
  -3  -1   1  101.69   10.50
  -3  -1   1   88.69    9.40
  -3  -1   1  100.69    8.90
  -3  -1   1   94.19   10.80
  -3  -1   1   89.89   12.00
  -3  -1   1   87.69    7.10
  -3  -1   1  103.29    9.30
   2   1  -1  922.31   29.50
   2   1  -1  912.51   30.40
   2   1  -1  911.41   27.80
   2   1  -1  912.11   29.90
   2   1  -1  932.51   31.60
   2   1  -1  863.81   32.60
   2   1  -1  930.41   30.30
   2   1  -1  971.50   31.90
   2   1  -1  919.61   25.80
  -2  -1   1  904.81   31.40
  -2  -1   1  985.30   31.00
  -2  -1   1  912.21   27.70
  -2  -1   1  982.60   30.70
  -2  -1   1  922.51   31.50
  -2  -1   1  919.71   33.60
  -2  -1   1  902.91   25.00
  -2  -1   1  916.41   31.50
  -2  -1   1  938.31   29.30
  -2  -1   1  944.71   30.10
   0   1  -1   31.50    2.50
   0   1  -1   33.20    1.60
   0   1  -1   31.20    2.50
   0  -1   1   39.30    2.50
   0  -1   1   39.70    1.70
   0  -1   1   35.50    2.00
   0  -1   1   33.80    2.00
   0  -1   1   34.80    2.90
   0  -1   1   39.20    2.80
   0  -1   1   37.70    3.00
   0  -1   1   34.40    2.70
   0  -1   1   33.50    2.60
  -2   1  -1  181.58    9.50
  -2   1  -1  183.28   10.00
  -2   1  -1  159.08    7.60
  -2   1  -1  158.58   10.30
  -2   1  -1  170.38   10.60
  -2   1  -1  158.28   10.20
  -2   1  -1  150.78    9.50
  -2   1  -1  177.18   10.20
  -2   1  -1  151.38   13.50
   2  -1   1  165.18   10.40
   2  -1   1  175.28    9.80
   2  -1   1  185.18   10.50
   2  -1   1  168.48    7.70
   2  -1   1  179.68    9.30
   2  -1   1  187.48    9.40
   2  -1   1  170.98    8.80
   2  -1   1  172.88   10.40
   2  -1   1  164.08   10.60
   2  -1   1  162.88   10.50
   2  -1   1  183.68   10.30
  -3   1  -1  846.22   29.80
  -3   1  -1  819.22   30.10
  -3   1  -1  885.61   39.70
  -3   1  -1  832.32   30.90
  -3   1  -1  756.02   30.70
  -3   1  -1  817.62   31.10
  -3   1  -1  854.51   31.40
  -3   1  -1  790.22   29.10
  -3   1  -1  786.32   26.60
   3  -1   1  797.02   28.80
   3  -1   1  770.32   31.00
   3  -1   1  868.01   30.00
   3  -1   1  820.02   31.80
   3  -1   1  813.02   29.30
   3  -1   1  817.52   30.40
   3  -1   1  865.21   29.80
   3  -1   1  790.42   30.40
   3  -1   1  824.72   30.70
   3  -1   1  776.22   28.00
  -4   1  -1  447.56   22.20
  -4   1  -1  473.45   24.70
  -4   1  -1  432.66   21.10
  -4   1  -1  446.36   21.80
  -4   1  -1  463.75   23.30
  -4   1  -1  455.35   23.80
   4  -1   1  429.06   21.00
   4  -1   1  464.35   23.60
   4  -1   1  448.36   20.80
   4  -1   1  486.05   25.10
   4  -1   1  430.56   21.80
   4  -1   1  480.15   22.10
  -5   1  -1  155.48   15.30
  -5   1  -1  162.08   15.60
  -5   1  -1  154.38   20.00
   5  -1   1  148.39   16.90
   5  -1   1  140.69   13.80
   5  -1   1  119.29   15.10
  -6   1  -1    7.00    9.40
  -6   1  -1    6.00   10.50
  -6   1  -1    4.60    7.90
   6  -1   1    8.20    7.40
   6  -1   1   -6.40    9.60
  -7   1  -1   -1.80   13.10
   7  -1   1    5.50   13.70
   7  -1   1   22.30   10.90
   7   0  -1   18.30   10.70
   7   0  -1    4.50   13.90
  -7   0   1   -3.50   13.00
  -7   0   1   13.50   12.30
   6   0  -1  121.69   20.70
   6   0  -1   66.09   13.50
  -6   0   1  103.09   16.60
  -6   0   1   95.99   18.50
  -6   0   1  109.39   16.20
   5   0  -1   39.90   10.70
   5   0  -1   44.20    9.90
   5   0  -1   59.39   11.50
  -5   0   1   55.49   11.90
  -5   0   1   55.49   13.10
  -5   0   1   76.39   15.00
   4   0  -1  331.27   16.50
   4   0  -1  310.47   19.10
   4   0  -1  317.27   11.20
   4   0  -1  346.47   20.60
   4   0  -1  313.97   18.50
   4   0  -1  301.67   15.30
  -4   0   1  278.97   19.00
  -4   0   1  312.17   17.70
  -4   0   1  315.37   18.70
  -4   0   1  326.07   20.70
  -4   0   1  336.07   19.70
  -4   0   1  305.27   18.10
   3   0  -1  197.48    8.20
   3   0  -1  217.78   11.10
   3   0  -1  195.28   12.70
   3   0  -1  201.38   13.80
   3   0  -1  209.38   14.10
   3   0  -1  203.08   14.00
   3   0  -1  192.38   10.30
   3   0  -1  186.98   12.10
   3   0  -1  187.68   12.90
  -3   0   1  201.68   13.00
  -3   0   1  190.58   13.80
  -3   0   1  203.28   12.70
  -3   0   1  210.38   14.50
  -3   0   1  214.48   14.20
  -3   0   1  191.88   12.80
  -3   0   1  201.28   12.90
  -3   0   1  191.78   12.50
  -3   0   1  190.08   13.10
   2   0  -1   74.19    7.30
   2   0  -1   70.09    6.70
   2   0  -1   63.29    5.20
   2   0  -1   76.39    8.80
   2   0  -1   56.89    5.10
   2   0  -1   61.99    4.20
   2   0  -1   61.09    6.70
   2   0  -1   60.79    6.10
   2   0  -1   61.59    6.40
   2   0  -1   59.69    7.30
  -2   0   1   60.19    7.90
  -2   0   1   51.29    5.90
  -2   0   1   58.59    6.50
  -2   0   1   66.99    7.50
  -2   0   1   66.69    6.80
  -2   0   1   64.39    6.20
  -2   0   1   64.79    7.00
  -2   0   1   58.69    6.70
  -2   0   1   70.39    5.30
   1   0  -1 2940.81   75.49
   1   0  -1 3002.70   77.89
   1   0  -1 3053.59   77.99
   1   0  -1 2930.41   77.19
   1   0  -1 3251.77   79.59
   1   0  -1 2895.41   76.99
   1   0  -1 2866.51   76.79
  -1   0   1 3070.39   77.19
  -1   0   1 3042.80   76.99
  -1   0   1 2968.50   77.79
  -1   0   1 3061.19   77.09
  -1   0   1 2981.00   75.49
   0   0  -1    0.30    0.70
   0   0  -1   -0.30    0.20
   0   0  -1   -0.40    0.50
   0   0  -1   -0.40    0.40
   0   0  -1    0.10    0.50
   0   0  -1   -0.20    0.50
   0   0  -1    0.50    0.40
   0   0   1    0.10    0.40
   0   0   1    0.30    0.30
   0   0   1    0.30    0.90
   0   0   1    0.70    0.70
   0   0   1   -0.10    0.50
  -1   0  -1 2335.77   63.29
  -1   0  -1 2437.76   62.69
  -1   0  -1 2540.65   66.79
  -1   0  -1 2390.96   62.59
  -1   0  -1 2274.97   62.19
  -1   0  -1 2428.86   63.39
  -1   0  -1 2345.67   61.69
   1   0   1 2443.16   65.09
   1   0   1 2455.65   62.59
   1   0   1 2459.05   63.69
   1   0   1 2383.56   63.29
   1   0   1 2375.36   61.69
   1   0   1 2436.96   64.39
  -2   0  -1 3214.98   85.59
  -2   0  -1 3149.19   85.39
  -2   0  -1 3175.08   86.69
  -2   0  -1 3202.48   87.39
  -2   0  -1 3223.68   86.99
  -2   0  -1 3094.89   84.69
  -2   0  -1 3133.59   80.19
  -2   0  -1 3264.77   84.39
  -2   0  -1 3112.69   87.99
   2   0   1 3222.38   87.09
   2   0   1 3218.68   84.19
   2   0   1 3237.48   84.49
   2   0   1 3234.78   85.39
   2   0   1 3140.89   87.29
   2   0   1 3152.68   86.79
   2   0   1 3312.67   85.99
   2   0   1 3332.67   86.79
   2   0   1 3268.57   87.09
  -3   0  -1  102.69   10.60
  -3   0  -1  109.29    9.20
  -3   0  -1   93.89    9.30
  -3   0  -1  111.39   11.70
  -3   0  -1   99.79    8.00
  -3   0  -1  101.29   11.10
  -3   0  -1   93.79    4.60
  -3   0  -1   90.59    8.60
  -3   0  -1   92.89    9.50
  -3   0  -1   86.79    8.20
   3   0   1  109.69    8.80
   3   0   1   89.59    7.90
   3   0   1   98.99   10.20
   3   0   1   91.29    9.80
   3   0   1   95.29    8.50
   3   0   1  107.99   10.10
   3   0   1   80.09    9.20
   3   0   1   83.29    8.00
   3   0   1   98.99    9.00
  -4   0  -1  423.56   20.60
  -4   0  -1  401.96   21.50
  -4   0  -1  416.66   23.60
  -4   0  -1  396.36   18.70
  -4   0  -1  445.16   24.20
  -4   0  -1  423.36   24.00
  -4   0  -1  439.26   20.60
   4   0   1  416.56   22.30
   4   0   1  417.16   19.80
   4   0   1  458.45   22.60
   4   0   1  462.55   23.90
   4   0   1  406.86   22.70
  -5   0  -1 3874.61  110.69
  -5   0  -1 3860.91  116.09
  -5   0  -1 3876.21  113.79
  -5   0  -1 3697.33  116.49
   5   0   1 3882.61  116.99
   5   0   1 3977.50  114.59
  -6   0  -1    9.70    9.20
  -6   0  -1   30.30   14.70
   6   0   1   25.00   10.00
   6   0   1   32.30   13.20
  -7   0  -1   33.90   14.80
  -7   0  -1   49.99   17.30
   7   0   1   24.30   12.00
   7   0   1   31.90   19.30
   7  -1  -1   11.40    8.80
   7  -1  -1   12.30   14.60
  -7   1   1   -3.60   13.20
   6  -1  -1  124.69   18.20
   6  -1  -1  139.09   20.00
   6  -1  -1  118.59   19.60
  -6   1   1  125.99   19.70
  -6   1   1  115.49   16.80
  -6   1   1  130.59   17.40
   5  -1  -1   -3.90    5.70
   5  -1  -1    4.00    6.10
   5  -1  -1   13.30    9.00
   5  -1  -1    0.60    6.30
  -5   1   1   -1.00    5.60
  -5   1   1    2.10    8.20
  -5   1   1    0.10    6.30
   4  -1  -1   46.90    9.00
   4  -1  -1   46.30    8.60
   4  -1  -1   44.10    8.20
   4  -1  -1   56.29    8.00
   4  -1  -1   55.59    8.90
   4  -1  -1   50.09   10.00
   4  -1  -1   40.30    9.10
   4  -1  -1   44.50    7.90
  -4   1   1   41.20    7.80
  -4   1   1   34.00    8.90
  -4   1   1   52.49    8.40
  -4   1   1   39.70    8.80
  -4   1   1   42.50    8.20
  -4   1   1   56.79   10.60
  -4   1   1   58.39    9.60
   3  -1  -1  163.28   11.00
   3  -1  -1  174.68   11.30
   3  -1  -1  189.38   12.40
   3  -1  -1  184.38   11.00
   3  -1  -1  171.18   12.70
   3  -1  -1  196.48   12.30
   3  -1  -1  218.88   13.90
   3  -1  -1  155.68   12.70
   3  -1  -1  195.38   13.60
   3  -1  -1  176.88   12.00
  -3   1   1  191.08   13.30
  -3   1   1  187.48   13.80
  -3   1   1  174.18   11.70
  -3   1   1  197.18   14.70
  -3   1   1  178.08   12.20
  -3   1   1  179.98   10.60
  -3   1   1  172.08   12.40
  -3   1   1  173.38   13.30
  -3   1   1  188.48   12.20
   2  -1  -1  359.76   16.70
   2  -1  -1  360.46   16.50
   2  -1  -1  362.66   15.60
   2  -1  -1  382.56   15.30
   2  -1  -1  381.56   15.00
   2  -1  -1  360.66   16.00
   2  -1  -1  383.56   16.50
   2  -1  -1  353.36   14.60
   2  -1  -1  370.46   15.20
  -2   1   1  380.86   16.50
  -2   1   1  356.66   15.60
  -2   1   1  385.26   17.40
  -2   1   1  377.26   17.30
  -2   1   1  392.16   15.30
  -2   1   1  358.46   12.60
  -2   1   1  376.06   15.40
  -2   1   1  404.36   17.00
   0  -1  -1  131.09    6.20
   0  -1  -1  132.79    6.20
   0  -1  -1  124.59    6.50
   0  -1  -1  121.89    4.90
   0  -1  -1  125.19    4.30
   0  -1  -1  123.99    6.20
   0  -1  -1  126.39    5.70
   0   1   1  124.49    4.90
   0   1   1  137.79    5.70
   0   1   1  127.69    9.10
   0   1   1  120.29    4.30
   0   1   1  133.89    7.20
   0   1   1  119.69    7.30
   0   1   1  138.49    5.90
   0   1   1  125.19    6.10
  -1  -1  -1 5975.80  152.48
  -1  -1  -1 5928.71  153.28
  -1  -1  -1 6135.39  151.88
  -1  -1  -1 6171.88  154.18
  -1  -1  -1 6112.79  152.88
  -1  -1  -1 5940.41  153.98
  -1  -1  -1 6162.38  152.28
  -1  -1  -1 5961.40  157.78
   1   1   1 5912.11  152.78
   1   1   1 6120.29  155.38
   1   1   1 5987.20  153.18
   1   1   1 6075.79  156.98
   1   1   1 6220.08  152.48
   1   1   1 6083.29  152.58
  -2  -1  -1  423.26   15.50
  -2  -1  -1  396.76   17.70
  -2  -1  -1  435.66   19.30
  -2  -1  -1  447.56   21.80
  -2  -1  -1  428.46   19.30
  -2  -1  -1  429.36   17.80
  -2  -1  -1  423.36   14.00
  -2  -1  -1  435.46   17.70
   2   1   1  422.56   18.80
   2   1   1  440.56   17.50
   2   1   1  433.06   18.90
   2   1   1  418.56   20.80
   2   1   1  438.96   17.20
   2   1   1  490.75   18.90
   2   1   1  440.76   19.20
   2   1   1  429.46   16.70
  -3  -1  -1   35.00    5.60
  -3  -1  -1   39.20    8.50
  -3  -1  -1   25.20    7.30
  -3  -1  -1   30.50   10.70
  -3  -1  -1   37.50    5.80
  -3  -1  -1   24.40    4.40
  -3  -1  -1   32.20    7.10
  -3  -1  -1   23.00    8.10
  -3  -1  -1   27.70    8.10
   3   1   1   22.00    7.10
   3   1   1   35.70    9.20
   3   1   1   23.30    7.70
   3   1   1   30.70    7.20
   3   1   1   19.00    6.30
   3   1   1   32.00    7.30
   3   1   1   25.70    6.60
  -4  -1  -1 1212.78   49.30
  -4  -1  -1 1239.68   39.50
  -4  -1  -1 1279.57   47.90
  -4  -1  -1 1202.48   46.40
  -4  -1  -1 1057.69   44.90
  -4  -1  -1 1189.48   44.00
   4   1   1 1230.28   40.30
   4   1   1 1271.87   42.60
   4   1   1 1200.38   46.40
   4   1   1 1248.18   46.30
   4   1   1 1299.87   45.40
  -5  -1  -1   68.29   16.10
  -5  -1  -1  104.69   15.80
  -5  -1  -1   75.79   17.30
   5   1   1   52.59   12.40
   5   1   1   88.09   16.80
   5   1   1   77.39   12.20
  -6  -1  -1    8.60    7.80
  -6  -1  -1   14.30   13.20
   6   1   1   -6.60    6.70
   6   1   1   -6.60    6.20
   6   1   1   -2.70   11.20
  -7  -1  -1   26.00   14.50
  -7  -1  -1   -4.10   12.20
   7   1   1   -1.40   16.20
   7   1   1   -0.80    9.10
   7  -2  -1    8.10   15.90
   7  -2  -1    5.70    9.60
  -7   2   1    5.20   10.40
   6  -2  -1    9.10    9.60
   6  -2  -1   -5.60    5.40
  -6   2   1   13.20    9.20
  -6   2   1   16.70   11.40
   5  -2  -1   40.70    9.30
   5  -2  -1   32.90   11.20
   5  -2  -1   14.60    7.90
   5  -2  -1   22.10    7.50
   5  -2  -1   30.70    8.50
  -5   2   1   20.20    9.30
  -5   2   1   26.50   10.40
  -5   2   1   24.70   10.00
  -5   2   1   38.90   10.30
   4  -2  -1  541.35   25.20
   4  -2  -1  595.84   26.90
   4  -2  -1  597.94   25.90
   4  -2  -1  594.34   27.50
   4  -2  -1  594.54   29.20
   4  -2  -1  472.75   32.90
   4  -2  -1  604.84   25.80
  -4   2   1  568.64   28.90
  -4   2   1  597.34   26.10
  -4   2   1  584.24   19.90
  -4   2   1  587.44   26.30
  -4   2   1  594.44   26.00
   3  -2  -1   34.80    4.60
   3  -2  -1   30.70    6.30
   3  -2  -1   25.90    7.00
   3  -2  -1   34.90    7.00
   3  -2  -1   35.30    6.20
   3  -2  -1   47.60    9.30
   3  -2  -1   34.90    6.70
   3  -2  -1   34.80    7.20
   3  -2  -1   44.80    7.60
   3  -2  -1   23.40    5.20
  -3   2   1   36.50    6.90
  -3   2   1   38.20    3.80
  -3   2   1   40.00    7.10
  -3   2   1   43.00    7.40
  -3   2   1   21.90    7.20
  -3   2   1   32.40    7.10
  -3   2   1   25.00    7.30
   2  -2  -1   31.90    5.00
   2  -2  -1   38.50    5.60
   2  -2  -1   47.30    5.50
   2  -2  -1   37.00    7.10
   2  -2  -1   44.00    5.60
   2  -2  -1   34.30    6.30
   2  -2  -1   32.80    5.70
   2  -2  -1   55.69    7.50
   2  -2  -1   39.40    6.80
  -2   2   1   41.40    5.50
  -2   2   1   36.10    5.70
  -2   2   1   34.70    5.40
  -2   2   1   40.20    6.90
  -2   2   1   35.40    6.80
  -2   2   1   39.60    7.80
  -2   2   1   46.20    7.10
   1  -2  -1   21.20    4.10
   1  -2  -1   27.10    3.60
   1  -2  -1   18.50    3.70
   1  -2  -1   19.10    4.30
   1  -2  -1   20.10    4.00
   1  -2  -1   24.50    5.30
   1  -2  -1   17.80    3.20
   1  -2  -1   26.60    4.90
   1  -2  -1   16.00    1.90
   1  -2  -1   17.90    2.80
   1  -2  -1   18.90    3.40
   1  -2  -1   23.90    5.00
   1  -2  -1   22.20    4.70
  -1   2   1   25.40    4.60
  -1   2   1   18.40    3.50
  -1   2   1   21.30    3.60
  -1   2   1   20.50    3.50
  -1   2   1   17.90    4.80
  -1   2   1   21.20    4.30
  -1   2   1   26.50    3.20
  -1   2   1   15.90    4.10
  -1   2   1   24.70    5.50
  -1   2   1   20.50    4.30
   0  -2  -1  274.17    9.90
   0  -2  -1  274.37    8.00
   0  -2  -1  267.37   12.20
   0  -2  -1  274.27   14.30
   0  -2  -1  252.57   11.90
   0  -2  -1  278.17   12.80
   0  -2  -1  269.47   12.00
   0  -2  -1  279.47   11.20
   0  -2  -1  282.97   11.40
   0  -2  -1  273.37   10.30
   0  -2  -1  269.07   13.70
   0   2   1  274.27   13.50
   0   2   1  260.17   11.10
   0   2   1  271.37   10.50
   0   2   1  285.27   10.50
   0   2   1  259.07   12.30
   0   2   1  270.17   12.40
   0   2   1  277.37   14.10
   0   2   1  272.27   12.20
   0   2   1  286.27   11.20
  -1  -2  -1 1139.19   38.10
  -1  -2  -1 1137.19   40.90
  -1  -2  -1 1125.69   36.80
  -1  -2  -1 1238.38   36.30
  -1  -2  -1 1201.68   36.10
  -1  -2  -1 1107.89   34.40
  -1  -2  -1 1168.88   36.20
  -1  -2  -1 1161.28   34.70
  -1  -2  -1 1181.28   35.70
   1   2   1 1206.68   35.90
   1   2   1 1193.18   36.60
   1   2   1 1189.48   36.60
   1   2   1 1190.78   35.80
   1   2   1 1192.98   29.90
   1   2   1 1154.88   34.40
   1   2   1 1179.18   40.80
   1   2   1 1175.68   35.70
   1   2   1 1147.89   34.70
   1   2   1 1143.79   30.90
  -2  -2  -1 1322.77   43.10
  -2  -2  -1 1286.87   42.30
  -2  -2  -1 1367.26   43.50
  -2  -2  -1 1460.15   46.10
  -2  -2  -1 1425.56   43.90
  -2  -2  -1 1373.46   44.60
  -2  -2  -1 1399.66   50.99
  -2  -2  -1 1433.66   45.70
   2   2   1 1424.36   46.10
   2   2   1 1389.96   45.30
   2   2   1 1332.77   49.90
   2   2   1 1532.05   47.30
   2   2   1 1335.47   43.10
   2   2   1 1478.25   44.60
   2   2   1 1374.46   40.90
   2   2   1 1441.36   43.70
  -3  -2  -1    3.60    2.00
  -3  -2  -1    4.90    6.50
  -3  -2  -1   -1.60    2.60
  -3  -2  -1    1.00    3.50
  -3  -2  -1   -3.30    3.90
  -3  -2  -1    8.00    3.60
  -3  -2  -1    9.80    6.10
  -3  -2  -1    7.20    7.50
   3   2   1    4.20    4.60
   3   2   1    6.70    5.40
   3   2   1   -8.00    3.60
   3   2   1    9.70    5.00
   3   2   1    5.80    6.00
  -4  -2  -1 1162.18   44.90
  -4  -2  -1 1203.28   48.60
  -4  -2  -1 1225.48   52.69
  -4  -2  -1 1181.68   41.00
  -4  -2  -1 1187.08   47.60
   4   2   1 1146.69   44.70
   4   2   1 1201.58   42.60
   4   2   1 1177.48   46.60
   4   2   1 1140.29   46.10
  -5  -2  -1 1475.25   57.39
  -5  -2  -1 1637.64   68.19
  -5  -2  -1 1584.04   63.29
   5   2   1 1668.83   60.09
   5   2   1 1593.34   55.99
  -6  -2  -1   80.59   16.10
  -6  -2  -1  117.49   23.80
  -6  -2  -1  104.79   21.80
   6   2   1  102.19   25.10
   6   2   1   79.99   14.80
   6   2   1  104.99   17.80
  -7  -2  -1   22.70   15.70
  -7  -2  -1   19.50   12.20
   7   2   1   17.10   10.90
   7   2   1    2.50   20.00
   7  -3  -1   19.90   15.10
   7  -3  -1    0.20    8.50
  -7   3   1    7.20   11.90
   6  -3  -1   94.49   20.50
   6  -3  -1   65.09   12.80
   6  -3  -1   60.59   13.60
  -6   3   1   80.49   16.40
   5  -3  -1    3.90    8.80
   5  -3  -1    8.30    7.30
   5  -3  -1    3.90    5.70
   5  -3  -1    9.30    5.30
  -5   3   1    2.70    7.80
  -5   3   1   -5.30    7.50
   4  -3  -1    1.60    3.90
   4  -3  -1    4.00    5.70
   4  -3  -1   14.70    5.70
   4  -3  -1    4.10    7.30
   4  -3  -1   -2.50    3.40
  -4   3   1    6.10    6.30
  -4   3   1    1.50    5.50
  -4   3   1    0.90    4.30
  -4   3   1    7.90    5.70
   3  -3  -1   -1.90    3.30
   3  -3  -1    0.20    4.90
   3  -3  -1    3.30    3.00
   3  -3  -1    3.70    3.90
   3  -3  -1    2.10    3.00
   3  -3  -1   -0.10    2.60
   3  -3  -1    0.00    4.50
   3  -3  -1   -1.20    2.20
   3  -3  -1   -0.70    3.40
  -3   3   1    1.00    4.00
  -3   3   1   -2.20    2.00
  -3   3   1   -1.70    3.10
  -3   3   1   -3.40    4.90
  -3   3   1   -8.50    2.80
  -3   3   1    0.40    4.90
   2  -3  -1 1376.56   38.50
   2  -3  -1 1400.36   45.10
   2  -3  -1 1391.66   40.40
   2  -3  -1 1410.46   47.30
   2  -3  -1 1350.56   37.90
   2  -3  -1 1331.77   44.30
   2  -3  -1 1451.75   47.30
   2  -3  -1 1402.66   38.00
   2  -3  -1 1348.77   50.39
   2  -3  -1 1364.96   45.50
   2  -3  -1 1365.86   40.90
   2  -3  -1 1423.26   42.80
   2  -3  -1 1370.86   41.50
  -2   3   1 1398.36   41.00
  -2   3   1 1387.06   39.30
  -2   3   1 1409.16   47.60
  -2   3   1 1333.17   44.30
  -2   3   1 1394.16   46.00
  -2   3   1 1411.56   40.90
  -2   3   1 1416.36   45.40
   1  -3  -1  797.32   28.10
   1  -3  -1  756.82   23.40
   1  -3  -1  818.92   24.80
   1  -3  -1  787.92   20.90
   1  -3  -1  793.52   29.50
   1  -3  -1  810.22   28.80
   1  -3  -1  768.82   28.40
   1  -3  -1  756.22   23.40
   1  -3  -1  770.42   27.90
   1  -3  -1  798.82   28.80
   1  -3  -1  777.62   28.20
   1  -3  -1  763.52   25.10
   1  -3  -1  772.32   24.30
  -1   3   1  792.12   29.20
  -1   3   1  773.72   24.30
  -1   3   1  756.22   29.20
  -1   3   1  757.22   29.10
  -1   3   1  726.93   27.30
  -1   3   1  766.42   28.90
  -1   3   1  770.62   28.40
  -1   3   1  803.02   24.60
  -1   3   1  778.42   24.30
   0  -3  -1  330.57   17.80
   0  -3  -1  330.17   13.50
   0  -3  -1  325.07    9.80
   0  -3  -1  335.67    9.90
   0  -3  -1  352.26   16.70
   0  -3  -1  328.27   15.50
   0  -3  -1  325.77   15.90
   0  -3  -1  328.47   15.80
   0  -3  -1  314.37   14.20
   0  -3  -1  348.57   18.70
   0  -3  -1  315.17   12.40
   0  -3  -1  349.96   14.70
   0  -3  -1  356.06   16.30
   0  -3  -1  358.26   13.00
   0  -3  -1  340.87   13.00
   0   3   1  309.17   17.80
   0   3   1  338.97   14.60
   0   3   1  341.47   16.40
   0   3   1  324.77   16.00
   0   3   1  344.67   13.90
   0   3   1  323.67   12.60
   0   3   1  331.47   13.10
   0   3   1  358.46   16.50
   0   3   1  365.56   21.40
   0   3   1  338.77   13.60
  -1  -3  -1  581.34   22.10
  -1  -3  -1  574.94   22.10
  -1  -3  -1  540.15   20.30
  -1  -3  -1  552.54   27.90
  -1  -3  -1  500.45   22.10
  -1  -3  -1  568.54   25.90
  -1  -3  -1  579.54   23.50
  -1  -3  -1  552.14   20.50
  -1  -3  -1  510.85   25.30
   1   3   1  592.94   23.30
   1   3   1  541.65   21.40
   1   3   1  551.94   22.70
   1   3   1  575.54   23.30
   1   3   1  535.75   21.60
   1   3   1  549.45   21.50
   1   3   1  563.04   20.20
   1   3   1  559.94   20.50
   1   3   1  568.44   27.40
  -2  -3  -1  111.19   10.60
  -2  -3  -1  112.29   10.70
  -2  -3  -1  114.69    9.20
  -2  -3  -1  122.89    9.70
  -2  -3  -1  115.79   11.30
  -2  -3  -1  105.89   10.00
  -2  -3  -1  144.29   15.80
  -2  -3  -1  113.19    9.80
  -2  -3  -1  123.69   12.40
   2   3   1  116.89    9.60
   2   3   1  113.79   10.30
   2   3   1  109.39   11.00
   2   3   1  109.89   11.20
   2   3   1  117.49    7.40
   2   3   1  110.59   10.60
   2   3   1  136.49   11.10
  -3  -3  -1  505.45   23.60
  -3  -3  -1  514.45   23.70
  -3  -3  -1  543.75   33.20
  -3  -3  -1  495.55   25.20
  -3  -3  -1  536.35   27.00
   3   3   1  518.55   25.80
   3   3   1  508.15   24.00
   3   3   1  488.15   25.60
   3   3   1  476.65   21.20
   3   3   1  526.65   24.30
  -4  -3  -1  968.10   42.80
  -4  -3  -1 1096.79   45.70
  -4  -3  -1  969.40   40.10
  -4  -3  -1 1084.49   53.19
   4   3   1 1053.79   40.50
   4   3   1 1047.70   44.30
   4   3   1 1008.40   43.40
   4   3   1 1068.29   42.00
  -5  -3  -1   -0.50   12.00
  -5  -3  -1   16.00    8.00
  -5  -3  -1   10.30   10.20
   5   3   1   -2.90    7.10
   5   3   1   -5.80   10.10
   5   3   1    8.80    5.80
  -6  -3  -1   -4.90    8.10
  -6  -3  -1   17.10   18.80
  -6  -3  -1   10.00   13.00
   6   3   1   11.60    9.20
   6   3   1   10.50    8.90
   6   3   1   17.70   15.50
  -7  -3  -1   -2.20   10.90
  -7  -3  -1   10.70   14.10
   7   3   1   25.30   28.20
   7   3   1   -2.40   12.70
   7  -4  -1   -0.70    9.50
   7  -4  -1   -0.90   17.30
  -7   4   1   -1.70   21.70
   6  -4  -1   -3.50    6.30
   6  -4  -1   13.20   13.50
   6  -4  -1   -3.70   10.50
  -6   4   1    7.10    9.20
  -6   4   1   17.00   10.30
   5  -4  -1  151.68   13.60
   5  -4  -1  168.68   18.10
  -5   4   1  155.38   19.40
   4  -4  -1  242.18   16.60
   4  -4  -1  216.08   19.50
   4  -4  -1  243.68   15.10
   4  -4  -1  232.68   17.40
   4  -4  -1  287.07   21.60
  -4   4   1  258.37   19.40
  -4   4   1  238.98   20.70
   3  -4  -1   52.09    7.20
   3  -4  -1   39.20    6.60
   3  -4  -1   41.60    7.30
   3  -4  -1   46.70   10.50
   3  -4  -1   39.60    9.90
   3  -4  -1   48.40    9.80
   3  -4  -1   36.30    9.00
  -3   4   1   64.09   12.70
  -3   4   1   32.60    9.10
   2  -4  -1  226.58    8.20
   2  -4  -1  233.48   11.80
   2  -4  -1  209.28   11.40
   2  -4  -1  234.58   14.30
   2  -4  -1  205.88   10.10
   2  -4  -1  231.98   10.60
   2  -4  -1  195.78   21.60
   2  -4  -1  209.18   13.30
   2  -4  -1  233.58   15.40
   2  -4  -1  219.38   10.50
  -2   4   1  221.38   13.10
  -2   4   1  235.38   16.70
  -2   4   1  218.98   15.20
  -2   4   1  216.68   14.80
  -2   4   1  217.58   15.30
   1  -4  -1  113.29    7.10
   1  -4  -1   84.19    6.90
   1  -4  -1  101.19   11.90
   1  -4  -1   86.69    9.70
   1  -4  -1   93.49    7.30
   1  -4  -1   92.79   10.30
   1  -4  -1   81.39    4.90
   1  -4  -1   84.69    5.80
   1  -4  -1   82.29    5.60
  -1   4   1   87.19    6.80
  -1   4   1   85.89    9.00
  -1   4   1  100.79   10.30
  -1   4   1   78.79    6.70
  -1   4   1   84.89    9.90
  -1   4   1  112.99   10.50
  -1   4   1   73.99    6.30
  -1   4   1   90.79   10.70
  -1   4   1   91.89   11.60
   0  -4  -1  376.66   17.50
   0  -4  -1  399.26   19.20
   0  -4  -1  385.56   11.00
   0  -4  -1  418.36   22.00
   0  -4  -1  398.36   22.80
   0  -4  -1  380.06   11.00
   0  -4  -1  424.26   16.00
   0  -4  -1  405.26   14.80
   0  -4  -1  389.96   14.80
   0  -4  -1  401.36   18.30
   0  -4  -1  382.26   16.00
   0   4   1  379.96   16.20
   0   4   1  373.36   15.20
   0   4   1  408.56   22.30
   0   4   1  384.76   20.00
   0   4   1  386.96   17.50
   0   4   1  405.56   19.80
   0   4   1  384.46   15.10
   0   4   1  398.66   19.80
  -1  -4  -1  401.26   20.70
  -1  -4  -1  387.26   16.80
  -1  -4  -1  412.46   18.50
  -1  -4  -1  458.05   24.30
  -1  -4  -1  436.06   26.90
  -1  -4  -1  400.56   17.00
  -1  -4  -1  426.26   19.20
   1   4   1  404.96   20.60
   1   4   1  394.06   18.40
   1   4   1  398.06   16.50
   1   4   1  426.56   20.00
   1   4   1  424.16   18.60
   1   4   1  398.56   20.50
   1   4   1  387.66   18.30
  -2  -4  -1  318.97   17.10
  -2  -4  -1  262.57   15.10
  -2  -4  -1  303.07   17.60
  -2  -4  -1  294.17   20.20
  -2  -4  -1  276.57   18.20
  -2  -4  -1  275.77   23.30
   2   4   1  292.47   17.70
   2   4   1  298.87   17.00
   2   4   1  296.77   18.50
   2   4   1  280.77   16.20
   2   4   1  314.57   18.20
   2   4   1  304.67   16.40
  -3  -4  -1   25.50    9.60
  -3  -4  -1   37.50    9.40
  -3  -4  -1   26.10   11.90
  -3  -4  -1   43.80    8.00
  -3  -4  -1   27.00    9.80
   3   4   1   22.60    7.90
   3   4   1   36.80    8.40
   3   4   1   38.30    9.40
   3   4   1   44.20    8.40
   3   4   1   22.10    8.40
   3   4   1   28.90    8.30
  -4  -4  -1  685.23   35.50
  -4  -4  -1  701.83   38.70
  -4  -4  -1  706.43   36.90
  -4  -4  -1  713.33   44.80
  -4  -4  -1  682.03   32.80
   4   4   1  728.23   33.40
   4   4   1  680.23   36.00
   4   4   1  700.93   33.30
   4   4   1  687.13   34.60
   4   4   1  688.93   36.10
  -5  -4  -1  148.09   25.90
  -5  -4  -1  141.39   22.50
  -5  -4  -1  187.48   22.50
  -5  -4  -1  115.29   16.50
   5   4   1  123.89   18.10
   5   4   1  124.49   17.10
   5   4   1  174.48   23.90
   5   4   1  153.08   21.40
  -6  -4  -1   97.99   17.30
  -6  -4  -1  150.48   24.40
  -6  -4  -1   95.19   23.20
  -6  -4  -1   58.79   19.70
   6   4   1   91.69   17.10
   6   4   1  114.19   27.90
   6  -5  -1   24.90   15.70
   6  -5  -1    6.70   12.80
   6  -5  -1    6.10    6.60
  -6   5   1    7.70   14.10
  -6   5   1    9.70   13.70
   5  -5  -1   20.50   12.20
   5  -5  -1   -0.40    9.30
   5  -5  -1   13.00    6.20
  -5   5   1   22.00   11.20
  -5   5   1   -1.40   10.10
   4  -5  -1   -2.60    7.40
   4  -5  -1    2.60    4.30
   4  -5  -1   11.70    5.00
   4  -5  -1   -2.70    6.10
  -4   5   1    1.20    7.00
  -4   5   1    2.10    7.70
   3  -5  -1   24.20    6.70
   3  -5  -1   37.70   10.70
   3  -5  -1   32.50    5.80
   3  -5  -1   25.40    9.90
   3  -5  -1   30.40    9.70
  -3   5   1   23.90    8.80
  -3   5   1   34.90   11.90
  -3   5   1   18.10    8.10
   2  -5  -1  451.45   18.10
   2  -5  -1  471.75   26.60
   2  -5  -1  473.75   29.90
   2  -5  -1  443.96   21.50
   2  -5  -1  460.85   16.30
  -2   5   1  476.95   26.00
  -2   5   1  488.55   25.40
  -2   5   1  475.85   26.40
   1  -5  -1   31.40    4.00
   1  -5  -1   25.10    8.30
   1  -5  -1   30.50    4.80
   1  -5  -1   28.40    6.90
   1  -5  -1   39.80    9.30
  -1   5   1   41.50    8.70
  -1   5   1   42.00    8.90
  -1   5   1   16.50    6.60
  -1   5   1   33.10    5.30
  -1   5   1   30.70    8.30
   0  -5  -1   76.69   13.80
   0  -5  -1   57.59    6.40
   0  -5  -1   64.79    7.20
   0  -5  -1   55.39    5.30
   0  -5  -1   66.79   12.00
   0   5   1   95.89   10.40
   0   5   1   59.09    9.80
   0   5   1   86.19   12.80
   0   5   1   77.49    7.40
   0   5   1   79.39    9.00
  -1  -5  -1   79.59   10.80
  -1  -5  -1   90.59   17.40
  -1  -5  -1   61.29    8.60
  -1  -5  -1   94.09   15.30
  -1  -5  -1   74.29    7.30
   1   5   1   77.09    7.70
   1   5   1   66.39   10.80
   1   5   1   64.89   11.20
   1   5   1   62.09    8.90
   1   5   1   76.29   13.80
  -2  -5  -1   27.60   10.00
  -2  -5  -1   45.60    9.20
  -2  -5  -1   41.30   16.20
  -2  -5  -1   61.39   16.80
  -2  -5  -1   48.20    8.00
   2   5   1   37.60    8.60
   2   5   1   43.50    9.90
   2   5   1   50.69   10.00
   2   5   1   52.79   10.20
  -3  -5  -1  745.73   36.20
  -3  -5  -1  708.33   32.90
  -3  -5  -1  704.83   34.50
  -3  -5  -1  713.93   45.10
  -3  -5  -1  718.63   40.40
   3   5   1  772.12   36.70
   3   5   1  740.73   36.30
   3   5   1  752.62   35.50
   3   5   1  672.83   36.90
   3   5   1  734.93   36.70
  -4  -5  -1  204.28   21.40
  -4  -5  -1  202.68   20.90
  -4  -5  -1  229.68   28.50
  -4  -5  -1  236.68   28.00
   4   5   1  218.28   19.80
   4   5   1  225.98   19.70
   4   5   1  212.48   19.50
   4   5   1  233.58   19.50
  -5  -5  -1   17.90   15.70
  -5  -5  -1   29.50   14.70
  -5  -5  -1    4.90    7.60
  -5  -5  -1   41.30   13.50
   5   5   1   30.20   12.30
   5   5   1   28.90    9.40
  -6  -5  -1   41.50   18.50
  -6  -5  -1   36.30   21.10
   6  -6  -1    9.20   15.90
   6  -6  -1   -8.20   14.60
  -6   6   1   27.80   15.10
  -6   6   1   16.70   16.30
   5  -6  -1  148.99   23.90
   5  -6  -1  111.29   19.80
  -5   6   1  102.99   21.10
  -5   6   1  109.19   20.80
   4  -6  -1   43.20   13.70
   4  -6  -1   47.70   12.90
  -4   6   1   27.00   10.50
  -4   6   1   38.50   11.90
   3  -6  -1   25.80    5.70
   3  -6  -1   13.50   10.10
   3  -6  -1   43.60   11.60
   3  -6  -1   27.30   10.40
  -3   6   1   20.40   10.00
  -3   6   1   33.70   11.60
  -3   6   1   16.90   10.10
   2  -6  -1  127.29   18.00
   2  -6  -1  114.29   18.30
   2  -6  -1   91.79    7.40
  -2   6   1   91.19   14.70
  -2   6   1   71.69   13.90
  -2   6   1  118.19   16.80
   1  -6  -1   -0.90    2.50
   1  -6  -1   -3.10    6.30
   1  -6  -1   -5.20    5.80
  -1   6   1   -1.60    3.30
  -1   6   1   -7.30    4.40
  -1   6   1   -4.80    6.40
  -1   6   1    3.90    6.40
  -1   6   1    3.30    5.50
   0  -6  -1  285.47   14.70
   0  -6  -1  282.47   24.00
   0  -6  -1  307.77   22.90
   0  -6  -1  264.17   11.80
   0   6   1  279.57   18.10
   0   6   1  259.97   18.90
   0   6   1  280.27   20.40
   0   6   1  298.17   20.30
   0   6   1  283.67   14.50
  -1  -6  -1   50.19   12.30
  -1  -6  -1   78.89   18.50
  -1  -6  -1   48.70   11.10
  -1  -6  -1   51.99    7.40
  -1  -6  -1   56.49    8.60
   1   6   1   38.50   10.20
   1   6   1   56.59   12.40
   1   6   1   59.59    9.70
   1   6   1   47.90   10.90
  -2  -6  -1   47.00    8.20
  -2  -6  -1   50.39   11.40
  -2  -6  -1   57.49    9.30
  -2  -6  -1   48.70   16.70
  -2  -6  -1   83.79   17.10
   2   6   1   37.50   11.50
   2   6   1   32.60    8.20
   2   6   1   74.29   14.80
   2   6   1   48.90   11.70
  -3  -6  -1   10.80   14.00
  -3  -6  -1   33.00    8.60
  -3  -6  -1   31.80   10.40
  -3  -6  -1   36.80   13.40
   3   6   1   33.80   11.70
   3   6   1   20.90    8.40
  -4  -6  -1  101.89   15.60
  -4  -6  -1  113.99   20.20
  -4  -6  -1  166.38   26.70
  -4  -6  -1  121.59   27.50
   4   6   1  119.19   19.10
   4   6   1  113.89   19.40
  -5  -6  -1    3.90   19.70
  -5  -6  -1    4.50    9.00
  -5  -6  -1   22.10   15.90
  -5  -6  -1   26.50   15.50
   5   6   1   28.80   13.70
   5   6   1   -8.70   10.50
   5  -7  -1    6.80   13.30
   5  -7  -1   18.00   14.80
  -5   7   1   17.40   16.40
  -5   7   1   42.10   20.40
   4  -7  -1    1.00   11.00
   4  -7  -1   10.00    8.70
  -4   7   1   12.20   11.20
  -4   7   1   12.00   10.30
   3  -7  -1    2.10    8.10
   3  -7  -1   -0.60    8.20
  -3   7   1    7.40    9.30
  -3   7   1   14.30    9.50
  -3   7   1    4.20    9.00
   2  -7  -1   67.79   14.20
   2  -7  -1   84.79   17.30
  -2   7   1   40.00   11.10
  -2   7   1   74.69   16.60
  -2   7   1   64.49   14.40
   1  -7  -1   54.29    6.20
   1  -7  -1   76.29   17.40
  -1   7   1   65.99   14.80
  -1   7   1   60.19   12.50
  -1   7   1   67.79   13.90
  -1   7   1   58.89   15.50
  -1   7   1   65.39    6.40
   0  -7  -1   -0.70   10.10
   0  -7  -1    5.80    9.50
   0   7   1    8.80    6.60
   0   7   1    9.20   14.10
  -1  -7  -1   48.40   15.80
  -1  -7  -1   71.99   18.60
   1   7   1   60.29   13.10
   1   7   1   51.79   13.00
   1   7   1   48.20   11.60
  -2  -7  -1  156.38   31.50
  -2  -7  -1  115.29   10.60
  -2  -7  -1  158.08   24.80
   2   7   1   96.59   17.50
   2   7   1  122.69   19.10
  -3  -7  -1  269.17   40.80
  -3  -7  -1  193.68   15.90
  -3  -7  -1  231.08   26.20
   3   7   1  185.68   23.80
   3   7   1  165.88   23.30
  -4  -7  -1   13.70   20.50
  -4  -7  -1   -4.10    6.30
  -4  -7  -1    3.80   15.10
   4   7   1  -17.20    9.60
   4   7   1   -8.30   10.70
   4  -8  -1   -9.00   11.30
   4  -8  -1    5.30   15.60
  -4   8   1   12.00   15.00
  -4   8   1   -0.90   11.30
   3  -8  -1   14.30   12.70
   3  -8  -1    1.90   12.10
  -3   8   1    6.90   11.30
  -3   8   1   -4.30   13.00
  -3   8   1   -3.90   10.40
   2  -8  -1  -14.90   12.80
   2  -8  -1   17.00   10.70
   2  -8  -1   13.80    9.60
  -2   8   1   23.20   11.00
  -2   8   1   13.10   10.30
   1  -8  -1   19.60   14.20
  -1   8   1   23.00   12.00
  -1   8   1   -1.80    9.40
  -1   8   1    8.80   12.10
   0  -8  -1  132.59   23.80
   0   8   1   69.89   15.30
   0   8   1   61.59   15.20
   0   8   1   82.59   16.30
  -1  -8  -1    2.90   12.00
  -1  -8  -1  -30.20   12.70
   1   8   1   -4.70    9.90
   1   8   1    1.70    9.50
   1   8   1   14.60    9.50
  -2  -8  -1   11.00   21.60
  -2  -8  -1   23.80   14.60
   2   8   1   29.00   13.30
   2   8   1   35.70   15.00
  -3  -8  -1  -21.80   21.10
   3   8   1   35.10   15.80
   3   8   1    7.10   13.00
   2  -9  -1   10.80   10.90
  -2   9   1   32.40   14.30
  -2   9   1   14.00   12.00
   1  -9  -1    2.70   14.40
   1  -9  -1   17.20   15.30
   1  -9  -1   17.30   11.40
  -1   9   1   20.20   14.50
  -1   9   1    9.80   11.70
   0  -9  -1   36.70   17.20
   0   9   1   28.70   15.60
   0   9   1   36.10   20.60
   1   9   1   35.90   15.30
   1   9   1   34.50   16.60
   2   9  -2   -2.50   12.70
  -2  -9   2   -9.60   18.50
  -2  -9   2    8.70   13.00
   1   9  -2   11.20   10.90
   1   9  -2    4.80   10.80
  -1  -9   2   38.60   18.30
  -1  -9   2   16.50   18.00
   0   9  -2   -5.50   11.00
   0   9  -2   -1.30   12.10
   0  -9   2   -2.50    9.20
  -1   9  -2   35.50   15.50
  -1   9  -2   56.09   16.20
  -1   9  -2   45.50   14.60
   1  -9   2   38.30   12.20
  -2   9  -2   42.80   14.30
  -2   9  -2   33.60   15.60
   2  -9   2   57.99   16.60
  -3   9  -2   25.80   21.30
  -3   9  -2    9.20   18.40
  -3   9  -2    5.30   16.20
   4   8  -2   14.90   11.20
   4   8  -2   -5.60   13.10
  -4  -8   2  -18.60   24.20
  -4  -8   2    8.90   11.30
   3   8  -2    1.20   12.60
   3   8  -2   13.10   13.90
  -3  -8   2   12.40   18.20
  -3  -8   2   35.90   15.30
   2   8  -2  305.37   25.60
   2   8  -2  347.37   26.90
   2   8  -2  274.07   27.10
  -2  -8   2  363.06   31.00
  -2  -8   2  418.26   38.80
   1   8  -2   70.99   15.40
   1   8  -2   57.59   16.10
   1   8  -2   80.09   16.90
  -1  -8   2  106.69   20.70
  -1  -8   2   89.09   29.30
   0   8  -2  298.87   23.10
   0   8  -2  233.58   22.00
   0   8  -2  215.38   19.80
   0  -8   2  327.17   27.60
   0  -8   2  264.57   20.70
   0  -8   2  290.97   26.90
  -1   8  -2   -5.40    7.10
  -1   8  -2   15.80   11.20
  -1   8  -2  -10.80    8.80
  -1   8  -2   -9.90   12.90
   1  -8   2    9.20    8.10
  -2   8  -2    2.50    9.80
  -2   8  -2   15.00   11.90
  -2   8  -2    2.40    8.50
   2  -8   2   13.60    9.80
   2  -8   2   12.70    8.40
  -3   8  -2   -3.20    9.50
  -3   8  -2   -7.20   13.30
  -3   8  -2    4.50   11.80
   3  -8   2    6.90    9.70
   3  -8   2   10.50    9.10
  -4   8  -2   11.70   12.40
  -4   8  -2   -5.10   11.70
   4  -8   2   11.20   12.40
   4  -8   2    6.60   11.30
   5   7  -2   15.20   13.00
   5   7  -2   -5.20   12.40
  -5  -7   2   -1.80   15.30
  -5  -7   2   -6.60   13.20
  -5  -7   2  -17.90   16.30
  -5  -7   2   25.20   11.40
   4   7  -2  -14.20    8.50
   4   7  -2    4.10   11.40
  -4  -7   2    8.60   10.50
  -4  -7   2   -2.00   15.50
  -4  -7   2   10.00    6.90
  -4  -7   2    1.50   11.60
   3   7  -2    8.60    8.70
   3   7  -2    5.00    8.40
   3   7  -2  -12.50    8.20
  -3  -7   2    4.50   12.30
  -3  -7   2    6.60   11.00
  -3  -7   2   -2.60    4.10
  -3  -7   2  -10.60    8.80
   2   7  -2   16.50    7.90
   2   7  -2   21.30   11.80
   2   7  -2   25.70    9.80
  -2  -7   2   39.10   16.50
  -2  -7   2   16.40    9.20
   1   7  -2   31.90    9.30
   1   7  -2   16.40    9.00
   1   7  -2   16.00    8.40
   1   7  -2   24.00    9.70
   1   7  -2   14.80    4.40
  -1  -7   2   24.50   13.00
  -1  -7   2   26.30    9.30
  -1  -7   2   48.00   10.00
  -1  -7   2   29.30   12.40
   0   7  -2    4.90    8.10
   0   7  -2    2.50    7.10
   0   7  -2   -3.10    7.40
   0   7  -2    1.10    8.70
   0   7  -2   -4.70    7.70
   0  -7   2    4.00    9.00
   0  -7   2   29.00    8.10
   0  -7   2    3.60    7.10
  -1   7  -2   11.70    8.40
  -1   7  -2    4.00    8.70
  -1   7  -2   19.40    7.60
  -1   7  -2   15.10   10.00
  -1   7  -2   -1.00    7.20
   1  -7   2   17.20    9.10
   1  -7   2   14.90    7.30
   1  -7   2    9.30   10.00
   1  -7   2   21.10    7.00
  -2   7  -2  423.36   28.20
  -2   7  -2  421.96   27.50
  -2   7  -2  429.16   26.70
  -2   7  -2  437.86   24.00
   2  -7   2  461.35   30.00
   2  -7   2  454.65   26.70
   2  -7   2  441.66   27.80
  -3   7  -2   33.50   11.80
  -3   7  -2   25.10   10.80
  -3   7  -2   13.40   10.20
   3  -7   2   42.60   11.50
   3  -7   2   13.80    9.90
  -4   7  -2  114.59   21.70
  -4   7  -2  103.29   19.20
   4  -7   2  153.98   22.50
   4  -7   2  164.78   23.60
  -5   7  -2   -1.50   11.00
  -5   7  -2   21.20   14.70
   5  -7   2  -16.80   11.10
   5  -7   2   10.00   10.30
   5   6  -2   37.90   14.40
   5   6  -2   36.30   15.50
  -5  -6   2    9.70   11.30
  -5  -6   2   20.90    9.80
  -5  -6   2   35.30   14.80
   4   6  -2   -1.20    7.80
   4   6  -2   -3.30    7.00
   4   6  -2    6.90    7.80
  -4  -6   2   -2.60    9.00
  -4  -6   2    5.50   15.50
  -4  -6   2    1.60    6.30
   3   6  -2   21.20    7.60
   3   6  -2   15.90    8.80
   3   6  -2   11.20    8.10
   3   6  -2   29.30   10.30
  -3  -6   2   37.10    8.30
  -3  -6   2   21.60    9.70
  -3  -6   2   17.00    7.40
  -3  -6   2   24.50   14.20
   2   6  -2  777.32   36.10
   2   6  -2  669.73   33.30
   2   6  -2  713.83   29.60
   2   6  -2  687.93   35.00
  -2  -6   2  726.83   29.90
  -2  -6   2  759.92   44.10
  -2  -6   2  807.72   39.80
  -2  -6   2  758.92   27.30
  -2  -6   2  720.23   34.50
   1   6  -2 1650.13   59.49
   1   6  -2 1664.83   54.09
   1   6  -2 1623.34   56.79
   1   6  -2 1646.84   58.79
  -1  -6   2 1711.63   53.79
  -1  -6   2 1631.04   66.29
  -1  -6   2 1435.26   43.70
  -1  -6   2 1687.73   62.09
  -1  -6   2 1732.73   57.69
   0   6  -2  606.54   30.50
   0   6  -2  622.84   30.70
   0   6  -2  627.24   28.30
   0   6  -2  614.94   29.40
   0   6  -2  596.94   28.20
   0  -6   2  632.94   32.00
   0  -6   2  641.24   28.70
   0  -6   2  647.94   27.10
   0  -6   2  592.94   33.40
  -1   6  -2   70.69   12.30
  -1   6  -2   77.59   11.50
  -1   6  -2   72.99   12.80
  -1   6  -2   81.29   12.40
  -1   6  -2   76.39   12.90
  -1   6  -2   70.29   11.30
   1  -6   2   69.99    9.30
   1  -6   2   76.29   17.60
   1  -6   2   66.89    8.80
   1  -6   2   65.59   13.10
   1  -6   2   86.29   12.70
   1  -6   2   83.99   13.90
  -2   6  -2   87.79   13.50
  -2   6  -2   88.39   14.40
  -2   6  -2   92.89   12.90
  -2   6  -2  105.09   14.70
  -2   6  -2   99.49   14.80
  -2   6  -2   98.09   15.30
   2  -6   2  123.79   16.70
   2  -6   2  112.69   12.70
   2  -6   2  109.99   10.90
   2  -6   2  101.69   14.00
  -3   6  -2   69.79   13.70
  -3   6  -2   85.39   15.50
  -3   6  -2   64.39   13.90
   3  -6   2   59.69   13.20
   3  -6   2   74.89   14.80
  -4   6  -2    5.20    9.50
  -4   6  -2    3.20    7.80
   4  -6   2   16.80    8.20
   4  -6   2    0.20    7.50
  -5   6  -2   79.69   18.20
  -5   6  -2  116.59   20.00
   5  -6   2  116.99   21.00
   5  -6   2  102.69   18.80
  -6   6  -2   73.59   23.20
   6  -6   2  108.39   21.40
   6  -6   2  117.49   21.30
   6   5  -2   17.70   17.00
   6   5  -2   -7.80    9.30
  -6  -5   2    8.10    7.20
  -6  -5   2   -5.30   12.80
  -6  -5   2   -2.00   15.30
   5   5  -2   16.60    9.90
   5   5  -2   13.70   11.30
  -5  -5   2    7.30    8.00
  -5  -5   2   11.80   12.70
  -5  -5   2    0.70   11.20
   4   5  -2   46.30   13.60
   4   5  -2   43.60   10.80
   4   5  -2   57.09   12.00
   4   5  -2   67.29   12.50
  -4  -5   2   48.80   13.60
  -4  -5   2   61.29   10.70
  -4  -5   2   28.40    9.40
  -4  -5   2   51.79   17.50
   3   5  -2    3.90    4.80
   3   5  -2   13.80    6.00
   3   5  -2    3.10    5.90
   3   5  -2   -7.50    4.50
   3   5  -2   15.50    7.30
  -3  -5   2    0.90    7.90
  -3  -5   2   11.00    5.60
  -3  -5   2   -1.50   10.10
  -3  -5   2    5.70    4.90
  -3  -5   2   -2.80    7.20
   2   5  -2  195.68   16.40
   2   5  -2  190.28   14.50
   2   5  -2  204.48   17.20
   2   5  -2  196.08   12.20
   2   5  -2  175.28   16.50
  -2  -5   2  188.68   11.50
  -2  -5   2  186.58   16.00
  -2  -5   2  195.88   13.70
  -2  -5   2  182.88   20.40
   1   5  -2    8.70    4.90
   1   5  -2   -0.40    4.00
   1   5  -2    1.00    3.70
   1   5  -2    2.40    2.90
  -1  -5   2    7.10    2.40
  -1  -5   2    0.70    4.90
  -1  -5   2   -0.10    2.20
  -1  -5   2   -4.10    5.80
  -1  -5   2   -0.20    2.00
  -1  -5   2    3.20    5.80
  -1  -5   2   10.90    3.80
  -1  -5   2   -6.20    3.60
  -1  -5   2    3.90    3.80
  -1  -5   2    1.50    2.70
   0   5  -2   15.20    5.80
   0   5  -2   12.40    2.00
   0   5  -2   12.50    2.70
   0   5  -2   14.70    5.40
   0   5  -2    5.00    6.00
   0   5  -2    8.10    4.50
   0   5  -2    9.40    1.80
   0   5  -2    9.90    5.00
   0   5  -2   13.80    4.80
   0  -5   2    8.60    3.50
   0  -5   2   12.50    4.50
   0  -5   2    9.00    6.70
   0  -5   2   13.70    5.50
   0  -5   2   14.00    6.50
   0  -5   2   13.20    5.10
  -1   5  -2   75.29   10.80
  -1   5  -2   65.69   10.80
  -1   5  -2   89.89   14.70
  -1   5  -2   83.39   11.20
  -1   5  -2   75.99   10.50
   1  -5   2   67.89   10.40
   1  -5   2   64.19    9.60
   1  -5   2   83.59    9.60
   1  -5   2   81.79   10.20
   1  -5   2   66.39    7.20
   1  -5   2   77.19    7.90
  -2   5  -2 1129.89   43.20
  -2   5  -2 1103.49   40.00
  -2   5  -2 1174.58   38.60
  -2   5  -2 1072.49   41.30
  -2   5  -2 1062.09   41.00
  -2   5  -2 1118.39   44.00
   2  -5   2 1069.79   53.89
   2  -5   2 1085.49   38.50
   2  -5   2 1148.49   37.40
   2  -5   2 1166.38   44.20
   2  -5   2 1096.89   38.00
  -3   5  -2   13.80    8.80
  -3   5  -2   29.10    8.60
  -3   5  -2   28.60    7.20
   3  -5   2   10.70    7.20
   3  -5   2   19.60    3.90
   3  -5   2   28.50    8.90
   3  -5   2   12.90    3.50
   3  -5   2   26.00    2.90
  -4   5  -2  168.48   20.90
  -4   5  -2  165.08   19.20
   4  -5   2  173.18   11.60
   4  -5   2  161.58   17.70
   4  -5   2  155.98    9.90
   4  -5   2  158.08   16.30
  -5   5  -2    4.40    9.50
  -5   5  -2   13.70    9.90
   5  -5   2   17.90   10.80
   5  -5   2   23.90    5.90
   5  -5   2   15.80   11.60
  -6   5  -2   66.89   19.10
   6  -5   2   62.99   19.10
   6  -5   2   46.90   16.80
   6   4  -2   67.89   15.10
   6   4  -2   65.19   15.50
  -6  -4   2   65.09   15.40
  -6  -4   2   90.19   21.30
  -6  -4   2   32.00   15.80
   5   4  -2   14.90   10.00
   5   4  -2   -2.30    8.50
   5   4  -2   26.80   10.10
  -5  -4   2    9.70    7.10
  -5  -4   2    5.60   11.10
  -5  -4   2    4.80   11.70
  -5  -4   2   27.70    8.60
   4   4  -2   14.70    6.60
   4   4  -2    7.00    7.80
   4   4  -2   -3.90    6.90
   4   4  -2   -1.60    6.40
   4   4  -2    9.20    8.80
  -4  -4   2    2.00   12.10
  -4  -4   2    5.20    6.80
  -4  -4   2   34.00    9.90
  -4  -4   2   17.10    8.00
  -4  -4   2    7.70    7.10
   3   4  -2  119.09   12.00
   3   4  -2  123.99   13.90
   3   4  -2  125.29   12.00
   3   4  -2  126.39   12.80
   3   4  -2  108.49   12.20
   3   4  -2  126.89   13.50
  -3  -4   2  151.68   23.40
  -3  -4   2  110.49   10.90
  -3  -4   2  132.89   13.40
  -3  -4   2  136.09   17.50
  -3  -4   2  144.79   11.70
   2   4  -2  369.86   17.00
   2   4  -2  445.36   32.30
   2   4  -2  437.06   21.40
   2   4  -2  370.46   17.00
   2   4  -2  394.26   15.50
   2   4  -2  398.36   18.10
   2   4  -2  383.46   19.90
   2   4  -2  403.06   19.30
  -2  -4   2  410.96   16.00
  -2  -4   2  406.56   17.50
  -2  -4   2  350.66   16.60
  -2  -4   2  365.66   16.80
  -2  -4   2  385.26   17.20
  -2  -4   2  394.16   21.40
  -2  -4   2  383.26   18.90
  -2  -4   2  329.87   35.30
   1   4  -2 9999.00  241.78
   1   4  -2 9606.54  247.48
   1   4  -2 9405.76  240.38
   1   4  -2 9852.61  245.18
   1   4  -2 9786.02  247.48
   1   4  -2 9450.35  239.28
   1   4  -2 9539.85  241.38
   1   4  -2 9853.51  239.98
   1   4  -2 9363.66  245.18
  -1  -4   2 9141.69  241.78
  -1  -4   2 9490.35  240.28
  -1  -4   2 9769.02  246.28
  -1  -4   2 9877.41  238.58
  -1  -4   2 9572.44  238.48
  -1  -4   2 9878.71  255.37
  -1  -4   2 9726.43  247.18
  -1  -4   2 8799.92  244.58
  -1  -4   2 9441.46  241.08
  -1  -4   2 9486.95  241.88
   0   4  -2   83.19   11.60
   0   4  -2   92.09    4.90
   0   4  -2  132.49   10.60
   0   4  -2  101.49    9.10
   0   4  -2  105.99    5.20
   0   4  -2  111.59    5.70
   0   4  -2  121.39   11.40
   0   4  -2   91.69    5.50
   0   4  -2  120.29   11.10
   0   4  -2  117.19   10.80
   0  -4   2   98.09   12.00
   0  -4   2   96.79    8.90
   0  -4   2  112.99    9.40
   0  -4   2  101.99    8.40
   0  -4   2  112.59    8.90
   0  -4   2   99.09    8.80
   0  -4   2  105.99   10.60
   0  -4   2  112.09   10.40
   0  -4   2  103.69    7.50
   0  -4   2   98.49    9.10
   0  -4   2   97.29    8.30
  -1   4  -2 1016.10   36.40
  -1   4  -2 1043.40   36.00
  -1   4  -2 1072.39   37.60
  -1   4  -2 1053.59   36.00
  -1   4  -2 1039.80   35.60
  -1   4  -2 1044.70   34.30
   1  -4   2 1014.00   36.80
   1  -4   2  932.61   34.70
   1  -4   2 1046.00   34.70
   1  -4   2 1002.80   35.30
   1  -4   2  984.90   36.30
   1  -4   2 1056.29   36.90
   1  -4   2 1042.50   35.20
   1  -4   2 1041.80   35.90
   1  -4   2  982.10   33.60
   1  -4   2  974.20   34.80
   1  -4   2 1022.30   35.20
   1  -4   2 1063.19   33.90
  -2   4  -2  377.56   19.10
  -2   4  -2  335.47   15.90
  -2   4  -2  325.47   20.00
  -2   4  -2  307.97   18.30
  -2   4  -2  355.06   12.70
  -2   4  -2  341.57   12.70
  -2   4  -2  362.76   17.00
   2  -4   2  360.86   16.10
   2  -4   2  334.07   15.50
   2  -4   2  348.17   19.80
   2  -4   2  349.47   12.00
   2  -4   2  343.97   17.40
   2  -4   2  334.77   11.90
   2  -4   2  345.87   18.20
   2  -4   2  311.37   15.70
   2  -4   2  331.77   15.40
  -3   4  -2  217.98   16.60
  -3   4  -2  217.98   17.20
  -3   4  -2  203.08   12.40
   3  -4   2  223.58   11.70
   3  -4   2  221.68   16.80
   3  -4   2  212.18   11.90
   3  -4   2  219.38   16.30
   3  -4   2  208.68   13.50
   3  -4   2  197.18   11.50
   3  -4   2  218.58   10.50
  -4   4  -2  261.27   20.10
  -4   4  -2  223.78   14.30
  -4   4  -2  245.18   20.60
   4  -4   2  258.97   20.00
   4  -4   2  258.57   19.90
   4  -4   2  225.28   13.70
   4  -4   2  248.78   15.00
  -5   4  -2  298.37   23.70
   5  -4   2  302.17   23.80
   5  -4   2  354.66   25.60
   5  -4   2  335.67   18.90
  -6   4  -2  105.79   19.20
   6  -4   2   96.09   13.80
   6  -4   2  122.49   21.10
   6  -4   2  102.59   17.70
  -7   4  -2   23.80   16.80
   7  -4   2   10.80    7.90
   7  -4   2    9.50   27.90
   7   3  -2  120.89   22.70
  -7  -3   2  122.09   26.20
  -7  -3   2  169.78   23.40
   6   3  -2   24.90   10.70
   6   3  -2   19.00   10.20
  -6  -3   2    6.50    9.50
  -6  -3   2    1.10   12.20
  -6  -3   2   34.00    8.00
  -6  -3   2    9.70   13.90
   5   3  -2   23.20    9.90
   5   3  -2   17.60    9.70
   5   3  -2   15.70    9.90
   5   3  -2   16.50   11.70
  -5  -3   2   22.90    8.70
  -5  -3   2    6.30   12.50
  -5  -3   2    8.00    7.30
  -5  -3   2   31.90   13.20
   4   3  -2  141.49   14.10
   4   3  -2  130.89   11.80
   4   3  -2  150.48   17.00
   4   3  -2  115.89   13.30
   4   3  -2  137.89   17.40
  -4  -3   2  141.39   18.60
  -4  -3   2  120.69   10.20
  -4  -3   2  143.79   15.50
  -4  -3   2  122.59   12.70
  -4  -3   2  169.68   20.40
  -4  -3   2  134.09   13.20
   3   3  -2  389.86   21.40
   3   3  -2  353.46   18.70
   3   3  -2  372.86   19.70
   3   3  -2  369.26   18.80
   3   3  -2  408.36   19.80
   3   3  -2  381.46   12.90
   3   3  -2  425.06   30.20
  -3  -3   2  338.37   17.90
  -3  -3   2  376.36   18.10
  -3  -3   2  371.86   22.30
  -3  -3   2  347.17   18.40
  -3  -3   2  380.66   21.00
  -3  -3   2  397.16   20.10
  -3  -3   2  385.96   19.30
  -3  -3   2  391.26   30.40
   2   3  -2 1100.59   35.90
   2   3  -2 1080.79   38.10
   2   3  -2 1033.50   29.60
   2   3  -2 1061.69   34.60
   2   3  -2 1028.80   36.30
   2   3  -2 1008.20   37.20
   2   3  -2  974.90   34.20
   2   3  -2 1050.19   34.10
   2   3  -2 1073.19   37.40
   2   3  -2 1039.80   36.90
  -2  -3   2 1000.20   35.80
  -2  -3   2 1073.09   43.50
  -2  -3   2 1089.59   34.60
  -2  -3   2 1086.79   34.80
  -2  -3   2 1044.90   32.80
  -2  -3   2 1101.79   36.70
  -2  -3   2 1021.50   35.30
  -2  -3   2 1055.59   38.10
  -2  -3   2 1054.49   34.40
   1   3  -2  250.57   13.90
   1   3  -2  265.77   13.50
   1   3  -2  268.67   11.10
   1   3  -2  246.28   11.10
   1   3  -2  251.77   11.80
   1   3  -2  260.97   13.00
   1   3  -2  252.67   14.40
   1   3  -2  257.27   14.00
   1   3  -2  258.37   12.40
  -1  -3   2  249.38   10.70
  -1  -3   2  234.98   11.00
  -1  -3   2  265.77   11.10
  -1  -3   2  239.18   12.70
  -1  -3   2  263.97   13.80
  -1  -3   2  262.27   11.90
  -1  -3   2  262.27   12.30
  -1  -3   2  252.07   10.70
  -1  -3   2  275.57   15.00
  -1  -3   2  262.57   14.30
  -1  -3   2  261.47   12.10
  -1  -3   2  263.87   10.90
  -1  -3   2  238.68   17.10
   0   3  -2    2.40    1.50
   0   3  -2    1.50    1.40
   0   3  -2    2.50    1.40
   0   3  -2    2.40    1.50
   0   3  -2   -1.30    2.60
   0   3  -2   -1.80    3.00
   0   3  -2    8.00    3.70
   0   3  -2    3.20    3.30
   0   3  -2    0.30    2.40
   0   3  -2   -0.90    3.10
   0  -3   2    6.70    2.60
   0  -3   2    2.20    2.10
   0  -3   2    0.70    2.10
   0  -3   2    0.60    2.10
   0  -3   2   -1.90    2.30
   0  -3   2    5.40    3.10
   0  -3   2    3.50    3.00
   0  -3   2    3.30    3.40
   0  -3   2   -2.90    3.10
   0  -3   2    1.00    4.40
  -1   3  -2  350.26   15.30
  -1   3  -2  316.27    9.60
  -1   3  -2  329.47   15.90
  -1   3  -2  344.27   15.20
  -1   3  -2  320.97   14.30
  -1   3  -2  342.97   15.20
  -1   3  -2  319.67    9.60
  -1   3  -2  308.37   16.10
   1  -3   2  315.17   13.80
   1  -3   2  305.57   15.60
   1  -3   2  318.67   15.70
   1  -3   2  311.37   14.30
   1  -3   2  309.07   14.90
   1  -3   2  320.27   14.40
   1  -3   2  332.67   14.80
   1  -3   2  333.07   14.80
  -2   3  -2  717.33   29.30
  -2   3  -2  738.73   28.30
  -2   3  -2  683.33   22.60
  -2   3  -2  724.53   24.10
  -2   3  -2  743.53   25.30
  -2   3  -2  692.53   27.30
  -2   3  -2  741.43   22.70
  -2   3  -2  692.23   22.80
   2  -3   2  715.43   22.60
   2  -3   2  709.33   27.60
   2  -3   2  689.53   23.80
   2  -3   2  709.93   24.70
   2  -3   2  707.53   28.40
   2  -3   2  720.33   28.60
   2  -3   2  723.03   21.70
   2  -3   2  722.43   21.50
   2  -3   2  699.53   22.60
   2  -3   2  728.23   25.60
   2  -3   2  726.83   27.90
   2  -3   2  718.43   25.70
   2  -3   2  713.93   26.60
   2  -3   2  687.03   23.40
  -3   3  -2  265.97   11.10
  -3   3  -2  273.17   13.80
  -3   3  -2  262.57   17.90
  -3   3  -2  278.37   13.90
  -3   3  -2  191.78   17.50
  -3   3  -2  277.57   17.30
   3  -3   2  270.37   14.30
   3  -3   2  269.97   14.50
   3  -3   2  263.97   15.10
   3  -3   2  264.17   11.10
   3  -3   2  266.07   13.00
   3  -3   2  268.67   11.00
   3  -3   2  296.07   13.20
   3  -3   2  281.37   17.50
   3  -3   2  285.77   17.70
  -4   3  -2  295.87   21.10
  -4   3  -2  282.77   17.10
  -4   3  -2  290.67   16.10
  -4   3  -2  278.77   19.90
   4  -3   2  308.27   20.90
   4  -3   2  291.07   16.70
   4  -3   2  292.67   20.80
  -5   3  -2   -1.90    8.30
  -5   3  -2   -3.60    8.10
   5  -3   2   14.20    7.10
   5  -3   2   -2.80    4.90
   5  -3   2   -3.90    7.20
  -6   3  -2  392.96   28.50
  -6   3  -2  347.47   27.50
   6  -3   2  338.47   22.90
   6  -3   2  351.96   26.60
   6  -3   2  308.37   27.10
  -7   3  -2  119.39   22.80
   7  -3   2  111.99   18.20
   7  -3   2  127.09   25.50
   7   2  -2   15.40   13.90
   7   2  -2    6.30   13.80
  -7  -2   2    2.70   11.90
  -7  -2   2    4.40   18.00
   6   2  -2    8.70   13.20
   6   2  -2    9.20    9.50
   6   2  -2   19.60   10.80
  -6  -2   2   25.10   14.10
  -6  -2   2   24.30   12.30
  -6  -2   2   15.30   23.80
  -6  -2   2   24.20   10.60
   5   2  -2   12.10   11.90
   5   2  -2   60.19   13.90
   5   2  -2   26.50   12.50
   5   2  -2   34.50   11.10
  -5  -2   2   64.39   16.20
  -5  -2   2   43.90   12.60
  -5  -2   2   54.49   16.00
  -5  -2   2   32.80   13.80
  -5  -2   2   32.20   12.50
   4   2  -2   89.99   12.50
   4   2  -2  100.59   13.10
   4   2  -2  117.99   15.70
   4   2  -2   89.39   13.10
   4   2  -2   88.49    8.50
  -4  -2   2  102.39   14.00
  -4  -2   2  111.89   30.20
  -4  -2   2   98.89   14.40
  -4  -2   2  117.09   13.80
  -4  -2   2  111.99   15.90
  -4  -2   2   89.09    9.90
   3   2  -2  191.18   12.40
   3   2  -2  188.28    7.80
   3   2  -2  175.38   12.80
   3   2  -2  178.78   13.10
   3   2  -2  182.58   13.80
   3   2  -2  177.78   13.10
   3   2  -2  189.38   11.60
  -3  -2   2  194.68   13.50
  -3  -2   2  210.08   14.90
  -3  -2   2  169.88   12.30
  -3  -2   2  160.78   15.80
  -3  -2   2  171.58   11.90
  -3  -2   2  185.68   12.70
  -3  -2   2  173.98   11.30
  -3  -2   2  181.78   11.50
  -3  -2   2  184.38   14.60
   2   2  -2  206.98    6.50
   2   2  -2  197.68   11.50
   2   2  -2  216.18   13.10
   2   2  -2  214.58   12.00
   2   2  -2  208.38   13.00
   2   2  -2  212.88   12.70
   2   2  -2  197.18   11.60
   2   2  -2  196.78   10.60
   2   2  -2  202.18   11.00
  -2  -2   2  214.48   13.70
  -2  -2   2  217.78   11.70
  -2  -2   2  193.98    9.80
  -2  -2   2  190.78   12.90
  -2  -2   2  197.68   12.40
  -2  -2   2  210.48   11.40
  -2  -2   2  203.38   11.90
  -2  -2   2  209.28   11.50
  -2  -2   2  176.08   15.10
  -2  -2   2  193.28   11.10
   0   2  -2 3295.97   82.29
   0   2  -2 3385.36   86.79
   0   2  -2 3186.08   81.69
   0   2  -2 3320.87   84.89
   0   2  -2 3262.47   81.69
   0   2  -2 3238.58   84.89
   0   2  -2 3380.06   88.39
   0   2  -2 3295.97   85.59
   0   2  -2 3304.97   85.49
   0  -2   2 3369.36   84.49
   0  -2   2 3255.47   85.49
   0  -2   2 3314.77   86.39
   0  -2   2 3209.98   84.59
   0  -2   2 3446.46   85.99
   0  -2   2 3161.08   86.09
   0  -2   2 3259.67   85.09
   0  -2   2 3310.27   85.59
   0  -2   2 3378.46   81.19
   0  -2   2 3239.58   82.89
   0  -2   2 3140.89   82.29
   0  -2   2 3200.38   81.09
  -1   2  -2 1614.64   45.00
  -1   2  -2 1590.74   44.30
  -1   2  -2 1657.13   46.80
  -1   2  -2 1568.24   46.40
  -1   2  -2 1585.74   47.40
  -1   2  -2 1610.94   42.20
  -1   2  -2 1634.54   44.70
  -1   2  -2 1622.24   45.30
  -1   2  -2 1542.25   45.30
  -1   2  -2 1605.04   41.90
   1  -2   2 1605.14   42.50
   1  -2   2 1617.54   44.50
   1  -2   2 1656.03   41.50
   1  -2   2 1567.94   45.70
   1  -2   2 1610.24   41.40
   1  -2   2 1530.75   45.30
   1  -2   2 1619.04   44.90
   1  -2   2 1642.54   45.20
   1  -2   2 1617.14   46.60
   1  -2   2 1629.04   47.40
   1  -2   2 1587.74   46.90
   1  -2   2 1656.23   44.40
   1  -2   2 1629.74   42.20
  -2   2  -2  112.59    9.20
  -2   2  -2  110.89    4.80
  -2   2  -2  160.78   19.80
  -2   2  -2  109.69    6.20
  -2   2  -2  113.89    7.80
  -2   2  -2  117.19    9.50
  -2   2  -2  106.79    7.90
  -2   2  -2  105.99    9.60
  -2   2  -2  114.69    7.40
   2  -2   2  102.09    9.10
   2  -2   2   98.29    4.60
   2  -2   2  109.19    6.00
   2  -2   2  112.69    7.60
   2  -2   2  107.49    7.40
   2  -2   2  112.99    8.10
   2  -2   2  109.09    9.20
   2  -2   2  113.99   11.10
   2  -2   2  114.09    8.60
   2  -2   2  101.39    7.00
   2  -2   2  110.19    7.10
  -3   2  -2  170.58   12.20
  -3   2  -2  179.48   13.70
  -3   2  -2  177.58   14.90
  -3   2  -2  166.08   13.20
  -3   2  -2  169.68   10.60
  -3   2  -2  172.18    8.00
  -3   2  -2  175.48   10.60
  -3   2  -2  185.68   11.80
   3  -2   2  176.78   12.10
   3  -2   2  170.08   10.70
   3  -2   2  184.28   13.60
   3  -2   2  163.58   12.50
   3  -2   2  177.88   10.20
   3  -2   2  193.18   14.10
   3  -2   2  200.58   15.30
   3  -2   2  182.58   11.30
  -4   2  -2  739.03   27.60
  -4   2  -2  790.82   30.90
  -4   2  -2  761.72   33.40
  -4   2  -2  760.12   28.40
   4  -2   2  744.73   35.20
   4  -2   2  801.62   35.00
   4  -2   2  790.62   37.40
   4  -2   2  723.33   32.00
   4  -2   2  769.82   30.70
  -5   2  -2  274.57   22.20
  -5   2  -2  258.37   20.80
  -5   2  -2  274.67   21.70
   5  -2   2  240.78   18.90
   5  -2   2  306.57   23.00
   5  -2   2  262.87   18.50
  -6   2  -2   31.70   10.00
  -6   2  -2   15.60   10.90
   6  -2   2   12.50    7.40
   6  -2   2   13.20   10.60
   6  -2   2    4.50    9.00
  -7   2  -2   65.49   18.00
   7  -2   2   83.79   20.50
   7  -2   2   65.69   13.70
   7   1  -2   75.69   16.80
   7   1  -2  120.89   26.10
  -7  -1   2   56.89   16.70
  -7  -1   2   67.29   19.80
   6   1  -2   52.39   15.40
   6   1  -2   49.60   11.50
  -6  -1   2   65.69   14.40
  -6  -1   2   64.19   24.20
   5   1  -2  135.89   15.50
   5   1  -2  112.99   15.80
  -5  -1   2  111.49   16.40
  -5  -1   2  141.09   19.10
  -5  -1   2  160.78   21.70
  -5  -1   2  133.29   16.40
   4   1  -2    0.20    5.50
   4   1  -2    2.00    4.80
   4   1  -2    5.30    5.20
   4   1  -2    4.70    2.60
   4   1  -2    6.60    3.00
  -4  -1   2   -3.80    5.60
  -4  -1   2   -1.30    5.40
  -4  -1   2    3.80    6.10
  -4  -1   2   -1.80    5.10
  -4  -1   2    3.50    6.30
   3   1  -2 2700.43   69.09
   3   1  -2 2737.73   75.89
   3   1  -2 2587.14   77.79
   3   1  -2 2608.44   71.89
   3   1  -2 2691.93   78.89
   3   1  -2 2704.63   77.29
   3   1  -2 2692.23   69.49
   3   1  -2 2616.44   75.99
   3   1  -2 2608.54   77.89
  -3  -1   2 2594.04   78.29
  -3  -1   2 2691.03   76.69
  -3  -1   2 2674.53   78.39
  -3  -1   2 2743.23   76.69
  -3  -1   2 2630.24   80.29
  -3  -1   2 2551.74   78.79
  -3  -1   2 2696.63   78.49
   2   1  -2 1408.76   43.40
   2   1  -2 1349.16   41.60
   2   1  -2 1358.76   42.80
   2   1  -2 1336.47   41.10
   2   1  -2 1353.86   35.50
   2   1  -2 1377.66   39.90
   2   1  -2 1388.46   40.10
   2   1  -2 1361.36   35.60
   2   1  -2 1378.26   42.40
   2   1  -2 1393.46   43.40
  -2  -1   2 1361.26   44.80
  -2  -1   2 1371.16   41.40
  -2  -1   2 1384.36   39.90
  -2  -1   2 1359.76   41.40
  -2  -1   2 1430.36   43.00
  -2  -1   2 1356.66   43.40
  -2  -1   2 1432.36   39.90
  -2  -1   2 1377.56   43.00
  -2  -1   2 1381.16   39.10
   1   1  -2 2265.47   62.69
   1   1  -2 2261.17   61.69
   1   1  -2 2273.57   60.59
   1   1  -2 2344.37   58.99
   1   1  -2 2368.56   61.59
   1   1  -2 2269.37   62.39
   1   1  -2 2334.67   62.39
   1   1  -2 2341.87   65.69
   1   1  -2 2280.97   61.19
  -1  -1   2 2293.27   60.49
  -1  -1   2 2290.37   58.89
  -1  -1   2 2323.87   61.69
  -1  -1   2 2429.56   62.79
  -1  -1   2 2395.06   63.99
  -1  -1   2 2331.37   61.19
  -1  -1   2 2323.67   62.59
   0   1  -2    6.00    1.80
   0   1  -2    0.80    1.40
   0   1  -2    3.60    1.80
   0   1  -2    3.40    2.20
   0   1  -2    3.30    1.20
   0   1  -2    3.20    1.20
   0   1  -2    3.40    1.60
   0   1  -2    2.90    1.10
   0  -1   2    4.20    1.80
   0  -1   2    4.50    1.90
   0  -1   2    3.50    2.60
   0  -1   2    7.70    1.60
   0  -1   2    4.20    1.80
   0  -1   2    6.20    1.10
   0  -1   2    2.90    1.10
   0  -1   2    3.30    2.40
   0  -1   2    6.10    2.30
  -1   1  -2    5.50    2.40
  -1   1  -2    4.50    3.30
  -1   1  -2    3.20    2.20
  -1   1  -2    1.00    3.80
  -1   1  -2    5.20    1.80
  -1   1  -2    8.70    3.20
  -1   1  -2    5.00    3.20
  -1   1  -2    3.20    3.20
   1  -1   2    2.70    2.90
   1  -1   2    6.60    2.90
   1  -1   2    3.20    2.70
   1  -1   2    5.80    2.60
   1  -1   2    4.10    3.70
   1  -1   2    8.00    1.80
   1  -1   2    4.40    3.00
   1  -1   2    2.00    2.20
   1  -1   2    3.20    3.50
  -2   1  -2   50.69    6.60
  -2   1  -2   45.50    3.50
  -2   1  -2   57.99    6.80
  -2   1  -2   45.80    3.10
  -2   1  -2   41.70    6.40
  -2   1  -2   46.20    5.80
  -2   1  -2   42.80    7.30
  -2   1  -2   53.09    7.20
  -2   1  -2   53.89    7.70
   2  -1   2   55.99    7.00
   2  -1   2   44.80    7.30
   2  -1   2   45.60    6.20
   2  -1   2   61.69    7.30
   2  -1   2   54.89    7.00
   2  -1   2   55.59    6.30
   2  -1   2   67.19    8.40
   2  -1   2   41.90    5.70
   2  -1   2   43.80    6.40
  -3   1  -2    2.50    9.60
  -3   1  -2   50.59    9.60
  -3   1  -2   22.30   10.30
  -3   1  -2   26.80    9.00
  -3   1  -2   67.09   16.70
  -3   1  -2   32.10    6.20
  -3   1  -2   34.70    9.60
  -3   1  -2   19.70    8.00
  -3   1  -2   16.30    8.60
   3  -1   2   22.00    5.60
   3  -1   2   25.50    6.60
   3  -1   2   20.90    6.10
   3  -1   2   23.10    6.00
   3  -1   2   18.80    5.50
   3  -1   2   10.90    5.10
   3  -1   2    7.50    4.80
   3  -1   2   12.60    5.80
   3  -1   2   14.80    5.20
   3  -1   2   19.70    6.30
  -4   1  -2  439.06   22.50
  -4   1  -2  427.46   22.50
  -4   1  -2  391.46   23.30
  -4   1  -2  471.35   23.00
  -4   1  -2  397.06   23.20
   4  -1   2  487.25   22.90
   4  -1   2  414.66   20.40
   4  -1   2  418.46   21.40
   4  -1   2  434.26   21.60
   4  -1   2  400.76   22.10
   4  -1   2  421.06   23.60
  -5   1  -2   30.30    9.10
  -5   1  -2   46.50   13.70
  -5   1  -2   55.59   11.00
   5  -1   2   50.89   12.00
   5  -1   2   61.09   11.60
   5  -1   2   56.99   11.50
  -6   1  -2  598.34   31.00
  -6   1  -2  515.75   33.30
  -6   1  -2  504.45   30.20
   6  -1   2  594.94   35.80
   6  -1   2  557.74   30.50
  -7   1  -2    4.60   14.20
   7  -1   2    4.20   15.40
   7  -1   2  -12.80    7.10
   7   0  -2    6.30    9.40
   7   0  -2   26.30   17.40
  -7   0   2    6.10   12.50
  -7   0   2   20.60   17.80
   6   0  -2   -1.30    8.10
   6   0  -2    6.60    6.20
  -6   0   2   -2.90    7.60
  -6   0   2   13.00    7.70
  -6   0   2    0.50   11.40
   5   0  -2  156.48   17.20
   5   0  -2  187.88   18.40
   5   0  -2  128.89   16.50
  -5   0   2  147.99   14.90
  -5   0   2  161.58   20.20
  -5   0   2  167.18   18.00
  -5   0   2  126.99   16.20
   4   0  -2  219.08   16.00
   4   0  -2  212.68   12.20
   4   0  -2  239.88   17.50
   4   0  -2  197.38   12.40
   4   0  -2  207.18   16.10
   4   0  -2  229.38   15.90
  -4   0   2  224.68   17.00
  -4   0   2  226.88   16.00
  -4   0   2  259.27   18.20
  -4   0   2  227.08   16.20
  -4   0   2  217.68   15.40
   3   0  -2  212.38   13.50
   3   0  -2  187.78   13.20
   3   0  -2  219.88   14.70
   3   0  -2  211.58   12.80
   3   0  -2  211.98   10.30
   3   0  -2  203.88   10.80
   3   0  -2  237.98   15.50
   3   0  -2  199.98   14.00
   3   0  -2  218.08   10.70
   3   0  -2  200.38   13.90
   3   0  -2  211.58   13.50
  -3   0   2  216.98   15.30
  -3   0   2  219.18   11.10
  -3   0   2  215.88   13.10
  -3   0   2  206.08   14.00
  -3   0   2  195.28   13.40
  -3   0   2  216.08   13.50
  -3   0   2  213.18   13.00
  -3   0   2  240.78   15.30
  -3   0   2  185.68   13.70
   2   0  -2 1317.47   39.20
   2   0  -2 1230.08   38.50
   2   0  -2 1315.57   40.70
   2   0  -2 1275.17   39.00
   2   0  -2 1338.27   41.20
   2   0  -2 1229.88   35.90
   2   0  -2 1301.77   40.60
   2   0  -2 1328.27   39.80
   2   0  -2 1294.67   40.50
  -2   0   2 1329.07   39.10
  -2   0   2 1259.07   40.40
  -2   0   2 1301.97   36.10
  -2   0   2 1251.47   39.00
  -2   0   2 1229.48   38.30
  -2   0   2 1328.67   39.20
  -2   0   2 1256.67   40.20
  -2   0   2 1272.47   34.50
   1   0  -2 3397.66   86.19
   1   0  -2 3237.58   85.49
   1   0  -2 3417.16   87.99
   1   0  -2 3244.28   84.89
   1   0  -2 3204.48   86.39
   1   0  -2 3243.98   82.29
   1   0  -2 3356.16   86.69
   1   0  -2 3275.37   83.79
   1   0  -2 3178.18   84.89
  -1   0   2 3504.95   86.99
  -1   0   2 3291.67   87.29
  -1   0   2 3289.87   86.69
  -1   0   2 3381.16   85.29
  -1   0   2 3418.96   85.69
  -1   0   2 3319.57   83.89
  -1   0   2 3283.47   82.29
  -1   0  -2  739.13   23.40
  -1   0  -2  709.73   22.20
  -1   0  -2  697.53   25.20
  -1   0  -2  671.53   23.00
  -1   0  -2  709.63   23.80
  -1   0  -2  711.33   21.30
  -1   0  -2  714.13   22.30
   1   0   2  713.03   19.10
   1   0   2  761.92   22.50
   1   0   2  700.43   23.10
   1   0   2  723.93   22.80
   1   0   2  733.83   23.10
   1   0   2  715.03   25.10
   1   0   2  703.03   21.30
   1   0   2  711.03   21.30
   1   0   2  674.63   23.80
  -2   0  -2    0.70    3.10
  -2   0  -2   14.70    6.60
  -2   0  -2    2.80    2.80
  -2   0  -2    5.40    3.80
  -2   0  -2    2.40    3.40
  -2   0  -2    3.10    4.90
  -2   0  -2    0.00    1.90
  -2   0  -2   11.30    4.50
   2   0   2    3.10    3.60
   2   0   2   -1.30    3.30
   2   0   2    4.30    3.40
   2   0   2    9.80    3.60
   2   0   2    1.20    2.20
   2   0   2    2.80    4.40
   2   0   2   10.90    5.10
  -3   0  -2  141.59   15.90
  -3   0  -2  107.59    6.10
  -3   0  -2  128.39   14.60
  -3   0  -2  116.09   11.00
  -3   0  -2  127.59   10.70
  -3   0  -2  126.89   12.80
  -3   0  -2  117.89    9.60
  -3   0  -2  125.09   13.70
  -3   0  -2  105.29   12.10
   3   0   2  111.49   11.20
   3   0   2  109.89    9.70
   3   0   2   99.79   10.60
   3   0   2  105.79   10.20
   3   0   2   98.09    8.70
   3   0   2   98.39    9.60
   3   0   2  124.39   11.90
   3   0   2  134.59   12.50
  -4   0  -2  464.75   26.70
  -4   0  -2  486.05   24.00
  -4   0  -2  486.75   21.90
  -4   0  -2  511.15   27.80
  -4   0  -2  475.95   25.60
  -4   0  -2  447.36   23.10
  -4   0  -2  454.55   21.10
   4   0   2  472.75   25.80
   4   0   2  493.55   25.20
   4   0   2  496.25   24.10
   4   0   2  470.05   21.70
   4   0   2  485.15   25.30
  -5   0  -2   30.00   12.70
  -5   0  -2   14.70   10.40
  -5   0  -2    8.60    5.60
  -5   0  -2   15.70    9.10
   5   0   2    8.80    8.70
   5   0   2   11.20    6.80
  -6   0  -2    1.40    8.50
  -6   0  -2   -0.90   10.40
   6   0   2    2.70    7.20
   6   0   2   -2.50   10.00
  -7   0  -2   77.49   17.70
  -7   0  -2   52.19   18.40
   7   0   2   46.30   19.80
   7   0   2   61.19   15.60
   7  -1  -2   13.00   14.60
   7  -1  -2   10.60   10.00
  -7   1   2   16.10   10.20
  -7   1   2   14.60   16.40
   6  -1  -2   76.79   13.80
   6  -1  -2   77.29   16.30
   6  -1  -2   60.89   12.90
  -6   1   2   89.29   16.10
  -6   1   2  103.09   17.60
  -6   1   2   65.19   15.00
   5  -1  -2   76.99   13.20
   5  -1  -2  120.49   12.80
   5  -1  -2  135.59   17.70
   5  -1  -2  119.29   13.30
  -5   1   2  126.69   16.20
  -5   1   2  119.49   16.60
  -5   1   2  142.69   19.00
  -5   1   2  160.28   19.10
   4  -1  -2  388.16   14.50
   4  -1  -2  420.86   23.00
   4  -1  -2  434.06   23.70
   4  -1  -2  390.56   21.00
   4  -1  -2  391.06   20.70
   4  -1  -2  391.46   19.00
   4  -1  -2  406.16   20.00
   4  -1  -2  392.66   21.90
   4  -1  -2  399.36   21.50
  -4   1   2  397.66   21.20
  -4   1   2  371.46   21.30
  -4   1   2  440.46   24.40
  -4   1   2  415.56   21.20
  -4   1   2  435.76   23.60
  -4   1   2  391.46   19.00
  -4   1   2  414.76   18.60
   3  -1  -2 3320.77   93.89
   3  -1  -2 3370.76   96.99
   3  -1  -2 3380.86   96.99
   3  -1  -2 3480.05   97.79
   3  -1  -2 3513.05   97.19
   3  -1  -2 3451.35   95.49
   3  -1  -2 3399.96   93.99
  -3   1   2 3527.35   93.99
  -3   1   2 3485.25   94.49
  -3   1   2 3513.35   99.09
  -3   1   2 3369.56   96.39
  -3   1   2 3388.46   98.09
  -3   1   2 3575.34   95.59
  -3   1   2 3464.25   91.79
   2  -1  -2   40.40    5.60
   2  -1  -2   32.40    6.50
   2  -1  -2   34.40    5.30
   2  -1  -2   35.50    6.70
   2  -1  -2   31.80    5.80
   2  -1  -2   28.70    5.30
   2  -1  -2   32.70    5.70
   2  -1  -2   48.50    7.70
   2  -1  -2   41.00    5.60
  -2   1   2   33.00    6.60
  -2   1   2   44.30    6.60
  -2   1   2   40.90    7.50
  -2   1   2   47.20    6.10
  -2   1   2   35.80    6.60
  -2   1   2   35.30    5.50
  -2   1   2   39.20    6.00
  -2   1   2   36.30    6.40
  -2   1   2   35.90    4.80
   1  -1  -2 2700.33   71.59
   1  -1  -2 2661.23   67.59
   1  -1  -2 2667.83   71.19
   1  -1  -2 2702.03   73.39
   1  -1  -2 2665.33   71.09
   1  -1  -2 2621.34   70.49
   1  -1  -2 2675.53   71.29
   1  -1  -2 2675.83   70.39
   1  -1  -2 2694.53   70.79
  -1   1   2 2684.33   71.19
  -1   1   2 2745.03   71.59
  -1   1   2 2631.94   70.99
  -1   1   2 2575.44   72.69
  -1   1   2 2641.34   67.59
  -1   1   2 2768.12   70.99
  -1   1   2 2704.43   71.59
  -1   1   2 2736.23   70.69
   0  -1  -2    8.50    3.40
   0  -1  -2    7.10    4.40
   0  -1  -2   10.60    2.60
   0  -1  -2   15.30    3.30
   0  -1  -2    6.80    2.90
   0  -1  -2    9.30    2.70
   0  -1  -2   12.20    2.20
   0  -1  -2    8.50    3.00
   0  -1  -2    6.50    3.20
   0  -1  -2   11.10    5.00
   0   1   2    8.80    2.10
   0   1   2   11.70    3.30
   0   1   2    4.60    2.80
   0   1   2   15.40    3.50
   0   1   2   11.20    4.20
   0   1   2    7.00    4.60
   0   1   2   13.70    3.00
   0   1   2    8.70    2.60
   0   1   2   10.60    3.00
  -1  -1  -2   78.99    7.30
  -1  -1  -2   60.19    5.60
  -1  -1  -2   68.79    8.60
  -1  -1  -2   65.29    4.80
  -1  -1  -2   70.69    6.80
  -1  -1  -2   72.39    7.00
  -1  -1  -2   68.09    5.90
  -1  -1  -2   62.59    6.40
   1   1   2   63.79    5.50
   1   1   2   63.59    6.00
   1   1   2   66.09    7.00
   1   1   2   68.99    7.00
   1   1   2   63.79    6.30
   1   1   2   64.79    8.50
   1   1   2   70.29    5.00
   1   1   2   53.19    6.40
  -2  -1  -2  225.88   12.50
  -2  -1  -2  229.08   12.90
  -2  -1  -2  206.08   11.90
  -2  -1  -2  244.88   14.00
  -2  -1  -2  213.38   13.90
  -2  -1  -2  213.78   13.40
  -2  -1  -2  224.38   10.90
  -2  -1  -2  207.58   15.90
  -2  -1  -2  220.28    8.70
   2   1   2  211.38   13.00
   2   1   2  242.78   12.80
   2   1   2  201.38   14.80
   2   1   2  237.68   11.80
   2   1   2  211.78   13.80
   2   1   2  211.68    8.80
   2   1   2  223.48   12.10
   2   1   2  223.48   14.10
   2   1   2  241.38   11.00
  -3  -1  -2  408.96   22.20
  -3  -1  -2  382.46   17.50
  -3  -1  -2  399.06   19.70
  -3  -1  -2  394.06   19.90
  -3  -1  -2  383.16   23.80
  -3  -1  -2  399.16   21.50
  -3  -1  -2  401.26   15.90
  -3  -1  -2  411.26   21.20
   3   1   2  422.76   21.60
   3   1   2  406.96   19.30
   3   1   2  418.96   21.90
   3   1   2  416.06   23.20
   3   1   2  414.06   20.10
   3   1   2  388.26   17.20
  -4  -1  -2  196.88   11.60
  -4  -1  -2  192.28   13.00
  -4  -1  -2  202.08   15.30
  -4  -1  -2  190.18   16.80
  -4  -1  -2  210.78   18.00
  -4  -1  -2  182.38   20.10
   4   1   2  193.88   16.70
   4   1   2  176.98   15.60
   4   1   2  200.48   15.30
   4   1   2  211.78   13.40
  -5  -1  -2   47.00   12.80
  -5  -1  -2  121.09   20.10
  -5  -1  -2  101.09   20.20
   5   1   2   76.89   12.10
   5   1   2   78.09   14.00
   5   1   2   81.39   17.70
  -6  -1  -2  228.68   28.80
  -6  -1  -2  181.98   26.30
   6   1   2  213.48   24.20
   6   1   2  239.98   21.10
  -7  -1  -2   20.40   16.80
  -7  -1  -2   44.50   15.90
   7   1   2   73.39   23.60
   7   1   2   16.70   12.50
   7  -2  -2    8.50    8.60
   7  -2  -2    0.90   13.10
  -7   2   2   15.70   12.50
   6  -2  -2    2.80    6.40
   6  -2  -2    5.20   10.60
   5  -2  -2  122.49   23.80
   5  -2  -2  116.79   18.70
   5  -2  -2  122.19   13.90
   5  -2  -2  141.09   16.80
   5  -2  -2  144.19   17.10
  -5   2   2  164.08   19.50
  -5   2   2  143.39   19.90
  -5   2   2  139.69   18.90
  -5   2   2  159.18   19.20
   4  -2  -2  118.69   16.10
   4  -2  -2  107.89   12.10
   4  -2  -2  114.89   11.30
   4  -2  -2  124.49   11.20
   4  -2  -2   89.29   10.20
   4  -2  -2  104.79   12.00
  -4   2   2   99.19   14.70
  -4   2   2  116.19   12.10
  -4   2   2  109.49   15.20
  -4   2   2   94.49   10.50
  -4   2   2  128.29   14.10
   3  -2  -2  218.48   14.10
   3  -2  -2  214.88   13.10
   3  -2  -2  232.88   16.00
   3  -2  -2  217.78   14.20
   3  -2  -2  220.18   13.00
   3  -2  -2  228.58   15.10
   3  -2  -2  190.88   13.00
   3  -2  -2  217.48   12.00
  -3   2   2  226.28    8.10
  -3   2   2  219.48    8.10
  -3   2   2  223.88   13.70
  -3   2   2  218.28    7.10
  -3   2   2  223.18   13.40
  -3   2   2  226.38   12.60
  -3   2   2  207.48   15.70
  -3   2   2  229.48   15.90
  -3   2   2  201.18   14.40
   2  -2  -2  491.35   20.70
   2  -2  -2  475.55   21.00
   2  -2  -2  499.15   16.30
   2  -2  -2  474.65   18.90
   2  -2  -2  478.65   21.50
   2  -2  -2  485.15   20.00
   2  -2  -2  519.95   19.40
   2  -2  -2  453.25   22.60
   2  -2  -2  497.05   20.30
  -2   2   2  514.55   20.70
  -2   2   2  493.35   20.70
  -2   2   2  507.15   19.50
  -2   2   2  478.85   16.30
  -2   2   2  466.95   18.60
  -2   2   2  493.95   22.70
  -2   2   2  511.15   22.00
  -2   2   2  489.95   20.00
  -2   2   2  496.45   21.50
   1  -2  -2   88.39    4.90
   1  -2  -2   75.89    6.00
   1  -2  -2   82.49    7.60
   1  -2  -2   76.69    6.60
   1  -2  -2   77.79    7.30
   1  -2  -2   87.09    6.70
   1  -2  -2   87.69    6.30
   1  -2  -2   82.79    7.00
   1  -2  -2   82.49    8.70
   1  -2  -2   75.99    7.00
  -1   2   2   81.89    6.30
  -1   2   2   73.19    6.00
  -1   2   2   80.69    8.10
  -1   2   2   74.99    6.90
  -1   2   2   79.19    7.40
  -1   2   2   91.59    7.90
  -1   2   2   82.29   11.80
  -1   2   2   77.69    6.70
  -1   2   2   73.09    8.50
   0  -2  -2    1.70    2.30
   0  -2  -2    1.10    2.50
   0  -2  -2    3.30    4.20
   0  -2  -2   -0.90    3.80
   0  -2  -2    0.40    2.80
   0  -2  -2   -0.80    2.10
   0  -2  -2    1.10    2.40
   0  -2  -2   -2.20    2.10
   0  -2  -2    1.40    1.20
   0  -2  -2   -0.50    2.10
   0   2   2    3.50    3.10
   0   2   2    0.20    2.10
   0   2   2   -0.20    2.30
   0   2   2    0.90    1.60
   0   2   2   -3.20    2.40
   0   2   2   -1.80    2.20
   0   2   2   -1.20    3.00
   0   2   2   -2.60    4.20
   0   2   2    1.10    2.20
   0   2   2    3.30    3.00
   0   2   2   -1.00    3.00
  -1  -2  -2 2878.91   84.89
  -1  -2  -2 3008.50   86.09
  -1  -2  -2 3041.50   82.19
  -1  -2  -2 3116.89   82.79
  -1  -2  -2 3088.29   83.89
  -1  -2  -2 3202.28   84.09
  -1  -2  -2 2947.41   82.09
  -1  -2  -2 3094.19   82.49
  -1  -2  -2 2983.90   89.79
   1   2   2 3099.09   82.69
   1   2   2 2932.21   81.89
   1   2   2 3192.98   84.09
   1   2   2 3034.90   77.19
   1   2   2 3198.58   83.99
   1   2   2 3018.10   81.89
   1   2   2 2915.21   88.69
   1   2   2 3129.69   77.29
   1   2   2 3193.58   82.79
   1   2   2 3071.19   84.69
   1   2   2 3095.79   77.09
  -2  -2  -2    2.90    4.50
  -2  -2  -2    5.90    5.00
  -2  -2  -2    8.60    6.80
  -2  -2  -2    1.60    6.90
  -2  -2  -2    3.10    3.50
  -2  -2  -2    4.40    4.00
  -2  -2  -2    8.40    4.00
  -2  -2  -2   -1.30    4.60
  -2  -2  -2    7.80    3.90
   2   2   2    7.20    4.30
   2   2   2    0.00    3.00
   2   2   2    2.90    3.90
   2   2   2    3.80    5.10
   2   2   2    7.60    6.00
   2   2   2    0.20    3.50
   2   2   2   10.30    6.40
   2   2   2    6.70    3.20
  -3  -2  -2  111.99   15.40
  -3  -2  -2  127.99   15.50
  -3  -2  -2   96.29   11.30
  -3  -2  -2  102.19   13.80
  -3  -2  -2  104.39   11.60
  -3  -2  -2  119.39   18.00
  -3  -2  -2  109.59    9.40
   3   2   2  117.39   13.30
   3   2   2   95.99    8.90
   3   2   2  115.09   11.70
   3   2   2   94.19   13.70
   3   2   2  121.09   10.90
  -4  -2  -2   34.10   15.10
  -4  -2  -2    7.50    7.30
  -4  -2  -2   19.80   10.00
   4   2   2   39.30   10.20
   4   2   2   31.00    7.70
   4   2   2   27.50   11.50
  -5  -2  -2    7.50   13.30
  -5  -2  -2    5.00    9.30
  -5  -2  -2   12.90    8.60
   5   2   2   13.90    7.80
   5   2   2    5.40   10.10
   5   2   2   12.20    6.90
  -6  -2  -2    9.20   12.40
  -6  -2  -2    6.60   16.30
  -6  -2  -2   -4.30    8.20
   6   2   2   10.30    8.70
   6   2   2   14.60   13.90
  -7  -2  -2   18.30   14.10
  -7  -2  -2   15.80   11.60
   7   2   2  -13.20   17.10
   7   2   2   23.20   14.30
   7  -3  -2   -8.50   15.50
   7  -3  -2    9.10    9.30
  -7   3   2   15.70   13.80
   6  -3  -2   18.90   13.90
   6  -3  -2   26.80    9.70
   6  -3  -2   13.70   11.50
  -6   3   2   28.90   13.10
  -6   3   2   24.90    9.30
   5  -3  -2   13.70    7.40
   5  -3  -2   12.50    8.20
   5  -3  -2   12.80   10.10
   5  -3  -2    8.80    5.10
  -5   3   2   12.60    7.30
  -5   3   2   -0.20    7.80
   4  -3  -2  837.72   37.30
   4  -3  -2  776.02   32.60
   4  -3  -2  763.92   33.40
   4  -3  -2  741.43   34.00
   4  -3  -2  751.22   31.10
  -4   3   2  788.52   37.50
  -4   3   2  796.12   32.90
  -4   3   2  778.22   34.00
  -4   3   2  797.42   32.20
   3  -3  -2  826.52   31.30
   3  -3  -2  806.72   26.60
   3  -3  -2  788.92   29.30
   3  -3  -2  816.72   31.20
   3  -3  -2  841.62   33.50
   3  -3  -2  842.62   35.30
   3  -3  -2  832.42   30.00
  -3   3   2  851.41   30.40
  -3   3   2  789.82   32.50
  -3   3   2  832.12   26.70
  -3   3   2  819.12   37.30
  -3   3   2  887.01   36.40
   2  -3  -2  221.08   11.60
   2  -3  -2  225.68   13.50
   2  -3  -2  252.97   12.30
   2  -3  -2  221.58    7.30
   2  -3  -2  238.28   15.60
   2  -3  -2  238.48   15.80
   2  -3  -2  217.98    8.80
   2  -3  -2  227.28   13.00
   2  -3  -2  239.78   11.10
  -2   3   2  243.58   15.00
  -2   3   2  219.48   11.70
  -2   3   2  219.08   14.20
  -2   3   2  224.08   13.80
  -2   3   2  219.78   10.80
  -2   3   2  208.88   13.70
  -2   3   2  228.08   15.80
  -2   3   2  214.98   11.90
  -2   3   2  220.58   14.50
   1  -3  -2  390.56   18.50
   1  -3  -2  381.76   14.70
   1  -3  -2  354.56   16.30
   1  -3  -2  393.96   16.30
   1  -3  -2  387.26   17.80
   1  -3  -2  358.26   18.00
   1  -3  -2  381.36   15.40
   1  -3  -2  408.76   19.10
   1  -3  -2  388.96   18.40
   1  -3  -2  397.96   20.00
   1  -3  -2  395.66   15.20
  -1   3   2  381.86   19.70
  -1   3   2  384.06   15.50
  -1   3   2  394.06   19.00
  -1   3   2  366.36   18.30
  -1   3   2  416.06   16.20
  -1   3   2  391.86   18.30
  -1   3   2  380.76   17.90
  -1   3   2  370.86   15.80
   0  -3  -2    5.90    4.10
   0  -3  -2   13.90    3.50
   0  -3  -2    9.00    6.70
   0  -3  -2   12.20    4.50
   0  -3  -2    8.50    1.30
   0  -3  -2    3.30    3.60
   0  -3  -2    1.60    4.40
   0  -3  -2    4.60    5.00
   0  -3  -2    4.20    2.80
   0  -3  -2   11.10    3.70
   0  -3  -2    9.20    3.50
   0   3   2   11.10    4.10
   0   3   2    2.10    4.40
   0   3   2    7.00    3.40
   0   3   2    5.40    3.20
   0   3   2    9.90    3.00
   0   3   2    1.50    4.60
   0   3   2   14.20    4.70
   0   3   2    9.70    3.20
   0   3   2    6.10    6.40
   0   3   2    9.20    4.30
  -1  -3  -2  167.18   13.60
  -1  -3  -2  139.69    9.40
  -1  -3  -2  143.19   12.00
  -1  -3  -2  157.68    9.90
  -1  -3  -2  150.08   14.90
  -1  -3  -2  158.68   10.80
  -1  -3  -2  157.98   10.80
  -1  -3  -2  151.38   11.40
  -1  -3  -2  138.79   10.40
   1   3   2  154.48   10.60
   1   3   2  147.19   15.00
   1   3   2  170.88   13.70
   1   3   2  130.39   10.80
   1   3   2  157.58   11.50
   1   3   2  165.38   10.40
   1   3   2  168.88   12.20
   1   3   2  150.48   11.50
   1   3   2  144.99   10.80
   1   3   2  157.18    7.70
  -2  -3  -2  390.96   18.60
  -2  -3  -2  390.46   22.30
  -2  -3  -2  381.06   20.50
  -2  -3  -2  389.46   18.70
  -2  -3  -2  389.76   25.80
  -2  -3  -2  403.06   23.90
  -2  -3  -2  374.46   18.80
   2   3   2  397.26   20.30
   2   3   2  388.16   20.70
   2   3   2  392.56   19.00
   2   3   2  392.46   14.60
   2   3   2  406.96   21.00
   2   3   2  419.26   19.30
   2   3   2  343.47   19.00
  -3  -3  -2  373.96   22.30
  -3  -3  -2  301.57   18.40
  -3  -3  -2  329.77   26.20
  -3  -3  -2  300.07   20.40
  -3  -3  -2  318.37   21.30
   3   3   2  316.07   18.70
   3   3   2  308.77   21.50
   3   3   2  323.07   18.20
   3   3   2  329.17   20.30
  -4  -3  -2    9.10    8.60
  -4  -3  -2    4.10    7.00
  -4  -3  -2    7.30   12.00
  -4  -3  -2    0.70    5.50
  -4  -3  -2   17.40   11.80
   4   3   2    1.30    6.30
   4   3   2    9.80    9.10
   4   3   2    4.30    6.60
   4   3   2    8.90    5.60
  -5  -3  -2   39.20   18.70
  -5  -3  -2   40.60   18.00
  -5  -3  -2   19.10   11.80
   5   3   2   46.80   11.20
   5   3   2   37.30   13.70
   5   3   2   26.10    8.20
  -6  -3  -2   46.00   14.40
  -6  -3  -2   31.30   15.20
  -6  -3  -2   37.60   18.40
   6   3   2   30.70   11.50
   6   3   2   33.90   16.50
  -7  -3  -2   30.70   17.50
   7   3   2   20.80   25.50
   7  -4  -2   23.20   11.10
   7  -4  -2   -4.60   14.30
  -7   4   2   26.90   14.00
   6  -4  -2   -4.50    6.70
   6  -4  -2   -0.30   10.70
   6  -4  -2   11.60   11.00
  -6   4   2    8.60   11.00
  -6   4   2    7.10    9.90
   5  -4  -2   64.19   10.80
   5  -4  -2   35.90   12.00
   5  -4  -2   61.49   13.20
  -5   4   2   29.40   10.20
  -5   4   2   29.50   12.20
   4  -4  -2   34.30    7.30
   4  -4  -2   70.99   12.70
   4  -4  -2   56.49   12.30
   4  -4  -2   55.09    8.70
   4  -4  -2   73.69   14.80
  -4   4   2   47.00   14.30
  -4   4   2   51.49   12.80
   3  -4  -2  106.99    9.60
   3  -4  -2  102.49   12.40
   3  -4  -2  109.99   15.70
   3  -4  -2   82.29    8.40
  -3   4   2   77.19   13.70
  -3   4   2   86.29   13.00
   2  -4  -2  121.09   13.20
   2  -4  -2  115.39    9.20
   2  -4  -2  120.09    7.60
   2  -4  -2  117.59    9.30
   2  -4  -2  117.29    8.20
   2  -4  -2  106.69   10.00
  -2   4   2  107.69   11.30
  -2   4   2  139.69    9.90
  -2   4   2  113.89   22.20
  -2   4   2  116.59   11.10
  -2   4   2  136.39    9.80
   1  -4  -2   94.19    7.10
   1  -4  -2   79.89    7.00
   1  -4  -2  103.19   11.60
   1  -4  -2   95.09    7.80
   1  -4  -2   90.09    7.20
   1  -4  -2  100.59   11.00
   1  -4  -2   95.29    6.80
  -1   4   2   91.39    7.60
  -1   4   2   94.79   10.50
  -1   4   2   99.79    7.90
  -1   4   2  116.29   17.10
  -1   4   2   93.79    9.80
  -1   4   2   98.49    9.80
  -1   4   2   90.09    9.00
  -1   4   2   91.79   10.40
   0  -4  -2  635.84   29.30
   0  -4  -2  579.74   23.50
   0  -4  -2  592.64   22.80
   0  -4  -2  613.14   21.60
   0  -4  -2  568.34   21.10
   0  -4  -2  624.64   30.50
   0  -4  -2  552.94   21.90
   0   4   2  621.54   22.80
   0   4   2  608.24   26.40
   0   4   2  599.74   20.20
   0   4   2  622.74   26.50
   0   4   2  605.84   23.60
   0   4   2  559.54   28.40
   0   4   2  607.74   23.10
   0   4   2  597.74   26.40
  -1  -4  -2  937.81   32.40
  -1  -4  -2  990.90   34.80
  -1  -4  -2  986.20   32.90
  -1  -4  -2  953.80   33.40
  -1  -4  -2  915.31   39.70
  -1  -4  -2  973.40   43.80
   1   4   2  960.20   36.10
   1   4   2  999.50   36.90
   1   4   2  939.51   36.60
   1   4   2 1014.40   34.10
   1   4   2  932.51   32.90
   1   4   2  973.80   34.50
  -2  -4  -2   44.80   13.50
  -2  -4  -2   40.70    9.20
  -2  -4  -2   45.10    8.60
  -2  -4  -2   40.20   10.80
  -2  -4  -2   26.90    6.90
   2   4   2   41.60    8.50
   2   4   2   36.90    8.50
   2   4   2   41.40    9.70
   2   4   2   50.29    9.00
   2   4   2   30.90    7.50
   2   4   2   40.80    7.90
  -3  -4  -2  188.48   17.40
  -3  -4  -2  176.28   21.70
  -3  -4  -2  159.08   15.60
  -3  -4  -2  171.08   13.90
  -3  -4  -2  157.78   16.90
   3   4   2  174.98   16.30
   3   4   2  198.18   15.20
   3   4   2  170.28   15.40
   3   4   2  162.58   15.30
   3   4   2  174.38   15.90
  -4  -4  -2   28.90   10.60
  -4  -4  -2   16.70    9.80
  -4  -4  -2   23.10   11.30
  -4  -4  -2   27.90   15.70
  -4  -4  -2   13.00    6.60
   4   4   2   23.60   10.90
   4   4   2    2.10    7.90
   4   4   2   12.00    7.30
   4   4   2   26.90    9.50
   4   4   2   20.90   10.60
  -5  -4  -2   17.60   14.60
  -5  -4  -2   20.00   14.20
  -5  -4  -2   16.60    9.00
   5   4   2   -4.90    8.80
   5   4   2    8.60    6.80
   5   4   2   16.50   10.70
   5   4   2   -2.20   11.20
  -6  -4  -2  -14.90   16.10
  -6  -4  -2   29.50   17.00
  -6  -4  -2   -4.60   11.50
  -6  -4  -2   50.59   16.30
   6   4   2    0.90   13.50
   6   4   2   -0.80   21.50
   6  -5  -2   -7.30   13.00
   6  -5  -2   -6.60   12.30
   6  -5  -2   -9.60    6.50
  -6   5   2    3.50   11.30
  -6   5   2    0.80   10.20
   5  -5  -2   16.20   10.80
   5  -5  -2   21.10    9.30
   5  -5  -2    4.90    5.80
  -5   5   2   21.70    9.40
  -5   5   2   15.20    9.40
   4  -5  -2  278.37   16.60
   4  -5  -2  319.57   22.70
   4  -5  -2  287.87   25.00
   4  -5  -2  314.37   23.70
  -4   5   2  321.97   22.80
  -4   5   2  313.27   25.80
   3  -5  -2    2.10    8.00
   3  -5  -2    7.40    6.70
   3  -5  -2   12.40    5.10
   3  -5  -2    5.60    4.00
  -3   5   2   12.40    9.00
  -3   5   2    4.90    9.80
  -3   5   2   -2.90    8.20
   2  -5  -2   95.89    8.50
   2  -5  -2  103.39    7.90
   2  -5  -2   93.59   15.00
  -2   5   2   99.19   13.60
  -2   5   2  104.39   14.80
  -2   5   2  116.69    9.70
  -2   5   2  110.59   15.10
   1  -5  -2   -2.10    5.30
   1  -5  -2   12.20    3.70
   1  -5  -2   14.40    4.20
   1  -5  -2    8.70    5.80
   1  -5  -2    0.80    6.60
  -1   5   2   18.20    8.40
  -1   5   2   15.40    6.70
  -1   5   2   12.50    5.20
  -1   5   2  -12.20    8.80
  -1   5   2   19.90    8.10
   0  -5  -2   56.49    7.10
   0  -5  -2   61.59    7.40
   0  -5  -2   69.89   13.90
   0  -5  -2   63.79    7.40
   0  -5  -2   74.79   13.70
   0   5   2   76.29   10.90
   0   5   2   78.69   13.40
   0   5   2   65.79    9.30
   0   5   2   54.69   11.00
   0   5   2   49.10   10.90
  -1  -5  -2  215.58   14.50
  -1  -5  -2  241.98   23.10
  -1  -5  -2  214.58   14.40
  -1  -5  -2  236.68   13.50
  -1  -5  -2  220.88   19.50
   1   5   2  203.58   15.90
   1   5   2  213.18   15.10
   1   5   2  197.18   16.30
   1   5   2  221.48   16.90
  -2  -5  -2   75.39   15.10
  -2  -5  -2   78.49   19.80
  -2  -5  -2   66.89   10.20
  -2  -5  -2   59.29    9.70
   2   5   2   61.29   12.00
   2   5   2   98.59   14.00
   2   5   2   65.69   11.30
   2   5   2   46.80    9.30
  -3  -5  -2   31.50   11.70
  -3  -5  -2   51.49   16.40
  -3  -5  -2   50.29    9.60
  -3  -5  -2   31.00    9.30
  -3  -5  -2   38.40   14.40
   3   5   2   45.90   13.50
   3   5   2   62.79   13.20
   3   5   2   25.50    9.90
   3   5   2   55.09   11.70
   3   5   2   41.40   11.40
  -4  -5  -2   11.20   12.30
  -4  -5  -2    5.20    9.00
  -4  -5  -2   33.40   11.70
  -4  -5  -2   15.50   15.50
   4   5   2   -4.20    7.60
   4   5   2   12.60   11.00
   4   5   2   -4.60    5.20
  -5  -5  -2    8.70    8.60
  -5  -5  -2   13.30   16.90
  -5  -5  -2   23.10   13.10
  -5  -5  -2    4.40   12.30
   5   5   2   19.20   12.60
   5   5   2   -5.70    8.40
   5   5   2   26.00   15.10
  -6  -5  -2   11.80   21.40
  -6  -5  -2   11.60   11.50
   6   5   2  -20.30   13.20
   5  -6  -2   12.30   12.20
   5  -6  -2   22.40   14.30
  -5   6   2   27.30   14.60
  -5   6   2   14.30   13.40
   4  -6  -2   30.00   11.70
   4  -6  -2   29.20   10.90
  -4   6   2   32.30   12.70
  -4   6   2   41.20   13.40
   3  -6  -2   42.10   13.10
  -3   6   2   33.70   18.80
  -3   6   2   36.90   12.20
  -3   6   2   26.60   12.30
   2  -6  -2   35.50   11.70
   2  -6  -2   24.30    5.00
  -2   6   2   38.70    6.70
  -2   6   2   36.10   11.20
  -2   6   2   28.80   10.30
  -2   6   2   21.20    9.30
   1  -6  -2   17.40    4.20
   1  -6  -2    9.50    8.30
   1  -6  -2   14.70    4.20
   1  -6  -2   18.30   10.00
  -1   6   2   12.70   11.20
  -1   6   2   23.50   10.20
  -1   6   2   11.30    6.20
  -1   6   2   22.90   11.10
  -1   6   2   23.40   10.40
   0  -6  -2  313.57   25.40
   0  -6  -2  286.77   23.20
   0  -6  -2  278.37   15.60
   0  -6  -2  298.97   14.20
   0   6   2  300.77   23.00
   0   6   2  323.57   17.40
   0   6   2  277.17   22.10
   0   6   2  242.48   20.80
  -1  -6  -2  123.99   19.60
  -1  -6  -2  112.39   10.00
  -1  -6  -2   91.89   10.80
  -1  -6  -2  129.69   23.00
   1   6   2  128.59   12.30
   1   6   2  133.89   18.40
   1   6   2  144.09   18.40
   1   6   2  128.59   17.70
  -2  -6  -2   48.10    8.80
  -2  -6  -2   86.69   20.40
  -2  -6  -2   54.09   14.10
  -2  -6  -2   82.29   19.90
   2   6   2   71.89   13.90
   2   6   2   64.69   12.90
   2   6   2   73.89   13.90
  -3  -6  -2  107.09   21.50
  -3  -6  -2   70.09   14.00
  -3  -6  -2  110.39   26.30
  -3  -6  -2  103.79   17.10
   3   6   2   82.59   15.40
   3   6   2  116.79   21.20
  -4  -6  -2   -3.20    7.20
  -4  -6  -2   -6.70   10.60
  -4  -6  -2  -15.30   14.30
  -4  -6  -2   31.20   14.80
   4   6   2    3.90    7.10
   4   6   2  -19.70   11.50
   4   6   2  -15.20    9.10
  -5  -6  -2   72.09   23.10
  -5  -6  -2   31.60   16.80
  -5  -6  -2   23.80   26.10
  -5  -6  -2   23.80   11.40
   5   6   2   42.70   14.20
   5   6   2   21.40   13.80
   5  -7  -2   32.80   17.20
   5  -7  -2   30.10   15.10
  -5   7   2   23.30   12.60
  -5   7   2   10.90   13.50
   4  -7  -2   39.90   15.80
   4  -7  -2   19.00   12.00
  -4   7   2   43.70   16.70
  -4   7   2   -1.60   10.10
   3  -7  -2   36.00   14.00
  -3   7   2   13.80    9.40
  -3   7   2   37.60   12.30
  -3   7   2   33.20   12.20
   2  -7  -2    4.20   10.20
   2  -7  -2    5.20    8.30
  -2   7   2   -8.00    7.20
  -2   7   2    0.30    8.40
  -2   7   2    6.20    8.30
   1  -7  -2  103.99   17.00
  -1   7   2   67.59   14.10
  -1   7   2  103.69   16.30
   0  -7  -2   36.70   14.90
   0   7   2   44.10   12.10
   0   7   2   39.20   10.80
   0   7   2   38.90   12.40
  -1  -7  -2   84.39   21.50
  -1  -7  -2   64.29   16.40
   1   7   2   73.29   14.80
   1   7   2   71.99   15.20
   1   7   2   63.79   12.30
  -2  -7  -2   -3.60    4.60
  -2  -7  -2   -7.80   12.10
  -2  -7  -2    9.10   16.40
   2   7   2    9.40    8.60
   2   7   2    6.00   12.70
   2   7   2    3.90    9.90
  -3  -7  -2   -6.70   12.30
  -3  -7  -2    0.40    6.50
  -3  -7  -2  -15.30   15.90
   3   7   2    9.70   10.30
   3   7   2   23.50   11.70
  -4  -7  -2   -4.10   13.30
  -4  -7  -2    4.20    7.60
  -4  -7  -2  -26.80   20.00
   4   7   2   16.50   11.40
   4   7   2    9.40   10.10
   3  -8  -2   41.00   14.50
   3  -8  -2   15.90    9.80
  -3   8   2   -1.20   13.80
  -3   8   2    5.20   11.60
  -3   8   2   15.90   11.50
   2  -8  -2   24.10   11.40
   2  -8  -2   -4.30   11.70
  -2   8   2    6.70   11.70
  -2   8   2    5.60   10.70
   1  -8  -2    2.90   11.90
  -1   8   2   11.40   11.90
  -1   8   2   14.10   11.20
   0  -8  -2  119.39   22.50
   0   8   2   52.49   15.60
   0   8   2   71.79   14.80
   0   8   2   70.69   15.80
  -1  -8  -2   -3.80   17.20
  -1  -8  -2  -10.90   11.70
   1   8   2   10.60   10.70
   1   8   2   -2.30   11.40
   1   8   2   19.00   10.50
  -2  -8  -2  -14.00   19.20
  -2  -8  -2   35.20   15.50
   2   8   2   48.40   15.60
   2   8   2   36.10   14.10
  -3  -8  -2  -48.60   33.20
  -3  -8  -2   36.50   15.20
   3   8   2    6.80   12.50
   3   8   2    3.20   11.30
   0   9   2    6.90   16.80
   0   9   2   11.20   15.40
   2   9  -3   18.40   14.50
   2   9  -3   36.30   17.40
   2   9  -3   65.69   18.00
  -2  -9   3   74.49   24.90
  -2  -9   3   50.39   18.00
   1   9  -3    7.10   11.50
   1   9  -3   11.80   11.10
   1   9  -3   -4.20   11.80
  -1  -9   3   31.50   16.50
  -1  -9   3    4.30   16.90
   0   9  -3  -13.70    9.60
   0   9  -3    1.60   11.20
   0  -9   3    0.10   10.00
  -1   9  -3   39.30   13.50
  -1   9  -3    9.40   14.30
  -1   9  -3   57.59   15.20
   1  -9   3   49.40   13.50
  -2   9  -3   -4.90   11.60
  -2   9  -3  -11.30    9.30
  -2   9  -3   -7.90   12.10
   2  -9   3  -12.80    8.00
  -3   9  -3   16.40   18.60
  -3   9  -3   27.40   15.40
   3  -9   3    9.30   11.80
   4   8  -3   11.90   12.40
   4   8  -3   15.50   16.10
   4   8  -3  -18.20   12.30
  -4  -8   3   10.40   13.50
  -4  -8   3  -20.00   11.10
  -4  -8   3  -17.90   19.90
   3   8  -3    3.80   11.90
   3   8  -3   47.00   15.80
   3   8  -3   26.00   13.30
  -3  -8   3   47.40   21.20
  -3  -8   3   27.70   13.70
  -3  -8   3   57.99   16.90
   2   8  -3    8.50   10.30
   2   8  -3    4.00    9.00
   2   8  -3   -0.20   10.20
  -2  -8   3   -2.40   15.90
  -2  -8   3   41.20   14.80
   1   8  -3   88.69   16.90
   1   8  -3   54.19   13.70
   1   8  -3   41.20   12.50
  -1  -8   3   77.89   17.10
   0   8  -3  195.38   19.50
   0   8  -3  186.58   18.50
   0   8  -3  193.38   20.80
   0   8  -3  184.48   18.00
   0  -8   3  207.38   18.00
   0  -8   3  159.28   21.00
   0  -8   3  196.08   19.90
  -1   8  -3   -2.00    8.90
  -1   8  -3   -1.30    9.80
  -1   8  -3   -3.10    9.10
  -1   8  -3   -8.70    6.40
  -1   8  -3    0.90    9.30
   1  -8   3    0.50    7.30
   1  -8   3   -6.10    5.70
  -2   8  -3    9.70   10.00
  -2   8  -3   -1.60    9.30
  -2   8  -3   -7.40   15.10
  -2   8  -3    6.10   11.60
  -2   8  -3   -5.30    8.90
   2  -8   3   -5.60    7.60
   2  -8   3    3.10    8.60
  -3   8  -3  262.67   24.70
  -3   8  -3  228.48   24.90
   3  -8   3  249.48   22.40
   3  -8   3  250.47   23.80
  -4   8  -3   91.09   21.00
  -4   8  -3   78.59   21.30
   4  -8   3  105.39   20.90
   4  -8   3   75.69   17.80
   5   7  -3  -17.20   12.40
   5   7  -3   -7.00   10.10
  -5  -7   3    7.70    8.90
  -5  -7   3    8.50   18.40
  -5  -7   3   20.00   15.70
  -5  -7   3   38.30   31.30
   4   7  -3   14.40   10.60
   4   7  -3   -6.50    9.00
   4   7  -3    4.50   13.80
  -4  -7   3  -20.20    8.10
  -4  -7   3   11.90   10.40
  -4  -7   3    0.80   14.50
  -4  -7   3    4.40    5.40
   3   7  -3   64.79   16.30
   3   7  -3   34.50   10.70
   3   7  -3   51.79   14.10
  -3  -7   3   51.99    8.00
  -3  -7   3   70.59   17.10
  -3  -7   3   67.79   20.00
  -3  -7   3   64.39   15.00
   2   7  -3  527.35   43.20
   2   7  -3  477.95   30.90
   2   7  -3  438.16   26.70
  -2  -7   3  482.45   32.10
  -2  -7   3  439.76   27.60
  -2  -7   3  512.25   37.40
   1   7  -3    7.30    7.30
   1   7  -3    5.10    6.90
   1   7  -3   31.00   10.30
   1   7  -3    2.70    3.60
   1   7  -3   -1.00    7.70
  -1  -7   3   28.30   12.20
  -1  -7   3   12.50    8.30
  -1  -7   3   -2.10    5.00
  -1  -7   3    0.00    6.90
   0   7  -3   30.70   10.00
   0   7  -3   28.10   10.50
   0   7  -3   29.90    9.70
   0   7  -3   16.10    7.20
   0   7  -3   41.50   10.90
   0  -7   3   22.10    7.50
   0  -7   3   38.90   13.60
   0  -7   3   21.20    8.20
   0  -7   3   30.10   10.00
  -1   7  -3   48.10   11.60
  -1   7  -3   64.39   14.60
  -1   7  -3   47.40   12.00
  -1   7  -3   46.60   12.40
  -1   7  -3   45.20   11.00
  -1   7  -3   47.60   12.00
   1  -7   3   44.80   13.50
   1  -7   3   54.69   11.20
   1  -7   3   62.49   11.40
   1  -7   3   66.89   12.40
  -2   7  -3   47.90   12.20
  -2   7  -3   39.60   12.80
  -2   7  -3   28.30    9.70
  -2   7  -3   44.40   10.80
  -2   7  -3   31.70   11.00
  -2   7  -3   33.90   10.60
   2  -7   3   39.40   10.00
   2  -7   3   53.69   12.30
  -3   7  -3   16.20   10.40
  -3   7  -3   36.00   12.90
   3  -7   3   38.70    9.10
   3  -7   3   29.00   10.10
   3  -7   3   31.00   10.70
  -4   7  -3   47.10   13.20
  -4   7  -3   61.59   17.40
   4  -7   3   82.79   17.30
   4  -7   3   50.49   14.40
  -5   7  -3    3.40   12.10
  -5   7  -3   22.60   14.00
   5  -7   3    3.70   11.50
   5  -7   3   23.80   14.20
   5   6  -3   34.10   15.10
   5   6  -3   26.70   15.20
   5   6  -3   -1.60   10.10
  -5  -6   3   21.60   11.90
  -5  -6   3   12.90   12.70
  -5  -6   3    3.20    9.30
   4   6  -3   -5.90   16.60
   4   6  -3   26.70   10.70
   4   6  -3   14.60    7.80
  -4  -6   3   13.70   11.50
  -4  -6   3   10.00   13.20
  -4  -6   3    1.90    7.00
   3   6  -3   80.49   14.10
   3   6  -3   93.39   15.40
   3   6  -3   73.29   13.90
   3   6  -3   97.49   14.40
  -3  -6   3   85.39   16.60
  -3  -6   3  124.19   23.80
  -3  -6   3   75.79   10.70
   2   6  -3   37.40    9.40
   2   6  -3   17.30    8.30
   2   6  -3   26.10    9.00
   2   6  -3   20.00    6.80
  -2  -6   3   26.50    5.40
  -2  -6   3   23.30    8.00
  -2  -6   3   34.40   14.40
   1   6  -3  175.28   10.90
   1   6  -3  188.38   17.10
   1   6  -3  221.18   15.10
   1   6  -3  203.88   17.30
   1   6  -3  219.68   16.40
  -1  -6   3  152.68    7.40
  -1  -6   3  202.38   21.60
  -1  -6   3  203.78   17.80
  -1  -6   3  191.18   13.50
  -1  -6   3  186.18   16.40
   0   6  -3  427.26   23.20
   0   6  -3  368.26   23.20
   0   6  -3  366.26   21.00
   0   6  -3  402.96   23.40
   0   6  -3  380.06   22.10
   0   6  -3  383.86   21.90
   0  -6   3  385.06   25.40
   0  -6   3  410.36   21.60
   0  -6   3  372.56   18.30
   0  -6   3  447.76   28.70
   0  -6   3  422.66   24.40
  -1   6  -3   16.70    7.50
  -1   6  -3   21.90    8.60
  -1   6  -3   15.90    6.80
  -1   6  -3    7.90    6.50
  -1   6  -3    6.00    7.10
  -1   6  -3   -0.70    5.90
   1  -6   3   13.20    6.00
   1  -6   3    7.80    4.00
   1  -6   3   12.30    7.60
   1  -6   3   19.30    7.40
   1  -6   3   19.10    6.40
   1  -6   3   10.60    6.30
  -2   6  -3  159.68   15.30
  -2   6  -3  167.48   17.80
  -2   6  -3  150.98   15.30
  -2   6  -3  176.58   14.20
  -2   6  -3  167.78   19.20
  -2   6  -3  137.69   15.20
   2  -6   3  161.88   16.90
   2  -6   3  162.38   16.20
   2  -6   3  154.78   12.60
   2  -6   3  132.39   13.30
   2  -6   3  159.98   12.40
  -3   6  -3  282.07   17.70
  -3   6  -3  224.88   20.60
  -3   6  -3  303.27   24.50
   3  -6   3  264.57   21.30
   3  -6   3  229.18   19.00
  -4   6  -3  617.64   35.60
  -4   6  -3  650.93   37.80
   4  -6   3  700.33   37.50
   4  -6   3  724.73   37.10
  -5   6  -3  111.19   20.20
  -5   6  -3   57.19   15.20
   5  -6   3  114.39   20.90
   5  -6   3   96.89   18.50
  -6   6  -3   17.50   15.00
   6  -6   3   39.20   18.20
   6  -6   3   51.69   15.00
   6   5  -3   10.90   10.20
   6   5  -3   34.10   16.50
  -6  -5   3   -8.90   16.60
  -6  -5   3   18.50   10.60
  -6  -5   3   -5.00   13.90
   5   5  -3    2.10    8.10
   5   5  -3    6.20    9.00
   5   5  -3   26.80   11.60
  -5  -5   3   -6.00   12.60
  -5  -5   3    2.80    7.80
  -5  -5   3   -6.00    9.70
   4   5  -3   22.00    8.00
   4   5  -3   31.90   11.80
   4   5  -3   23.40    8.90
   4   5  -3   26.90    9.70
  -4  -5   3   26.30    7.60
  -4  -5   3   24.30   13.70
  -4  -5   3   33.60   15.90
   3   5  -3   19.40    7.30
   3   5  -3   47.30   10.60
   3   5  -3   19.80    7.80
   3   5  -3   41.80   10.20
  -3  -5   3   26.60    7.20
  -3  -5   3   44.40   15.30
  -3  -5   3   23.40    9.90
  -3  -5   3   35.40    8.30
   2   5  -3 1754.12   50.99
   2   5  -3 1784.72   60.59
   2   5  -3 1802.32   60.99
   2   5  -3 1790.62   57.79
   2   5  -3 1685.23   55.09
  -2  -5   3 1690.43   49.99
  -2  -5   3 1744.63   69.09
  -2  -5   3 1783.42   53.89
  -2  -5   3 1737.43   52.89
  -2  -5   3 1754.92   60.09
   1   5  -3   19.80    4.30
   1   5  -3   19.30    7.10
   1   5  -3   14.30    4.40
   1   5  -3   13.70    4.70
   1   5  -3   17.20    4.70
   1   5  -3   16.80    5.60
   1   5  -3   12.90    6.30
   1   5  -3   20.90    4.60
   1   5  -3   19.70    6.60
  -1  -5   3   14.40    4.20
  -1  -5   3   24.30    5.30
  -1  -5   3   22.80    7.80
  -1  -5   3   19.00    4.50
  -1  -5   3   14.90    5.40
  -1  -5   3   18.00    5.00
  -1  -5   3   17.90    3.30
  -1  -5   3   38.30   12.10
  -1  -5   3   17.50    3.10
   0   5  -3   68.69   10.60
   0   5  -3   61.39   10.00
   0   5  -3   36.40    7.60
   0   5  -3   59.79    9.70
   0   5  -3   69.79    4.30
   0  -5   3   69.09    9.60
   0  -5   3   69.39    9.50
   0  -5   3   87.09   12.40
   0  -5   3   64.89    7.20
   0  -5   3   97.69   15.50
   0  -5   3   61.29    8.40
   0  -5   3   90.39   12.80
  -1   5  -3    3.40    5.00
  -1   5  -3    2.50    4.60
  -1   5  -3    2.80    5.10
  -1   5  -3   12.40    6.20
  -1   5  -3    8.40    4.90
  -1   5  -3    2.70    4.00
   1  -5   3    9.50    4.50
   1  -5   3    3.00    3.80
   1  -5   3    5.60    5.30
   1  -5   3    3.90    3.70
   1  -5   3    2.00    3.80
   1  -5   3    0.20    2.90
  -2   5  -3  111.79   10.30
  -2   5  -3  109.09   11.10
  -2   5  -3   88.49   11.50
  -2   5  -3   93.69   13.50
  -2   5  -3   81.59   11.50
  -2   5  -3  102.59   14.70
   2  -5   3  102.39   10.10
   2  -5   3  100.19   10.70
   2  -5   3  115.29   14.70
   2  -5   3   87.49    8.70
  -3   5  -3  265.07   16.40
  -3   5  -3  267.47   16.30
  -3   5  -3  255.17   19.00
  -3   5  -3  257.57   20.50
   3  -5   3  272.47   12.00
   3  -5   3  273.07   20.10
   3  -5   3  261.17   18.60
   3  -5   3  270.07   13.50
  -4   5  -3   60.99   11.50
  -4   5  -3   55.29   13.80
  -4   5  -3   79.79   15.80
   4  -5   3   70.09   14.20
   4  -5   3   71.49    7.80
   4  -5   3   59.99    7.30
   4  -5   3   71.19   14.80
  -5   5  -3    8.70    8.40
   5  -5   3   -2.40    8.10
   5  -5   3    8.20    4.70
   5  -5   3   -8.20    8.60
  -6   5  -3   -7.20   12.20
   6  -5   3   11.70   12.90
   6  -5   3   10.00   12.40
   6   4  -3    1.50   10.40
   6   4  -3   -1.30    8.70
  -6  -4   3    2.70   11.60
  -6  -4   3   -1.40   13.50
  -6  -4   3   13.90    9.50
   5   4  -3   38.60   10.80
   5   4  -3   36.50   11.80
   5   4  -3   34.20   11.00
  -5  -4   3   23.30   14.10
  -5  -4   3   40.60   11.10
  -5  -4   3   22.60   12.40
  -5  -4   3   37.10   10.40
   4   4  -3    8.80    8.40
   4   4  -3    3.00    8.70
   4   4  -3    3.40    6.10
   4   4  -3    3.20    7.10
  -4  -4   3    4.00   10.80
  -4  -4   3   21.00    9.30
  -4  -4   3   34.20    9.40
  -4  -4   3   22.20    6.20
   3   4  -3  115.09   12.10
   3   4  -3  107.99   12.50
   3   4  -3  118.79   14.00
   3   4  -3  138.99   11.30
   3   4  -3  125.59   12.00
   3   4  -3  127.69   13.40
  -3  -4   3  134.09   17.60
  -3  -4   3  132.09   20.80
  -3  -4   3  111.19   11.10
  -3  -4   3  129.09   11.30
   2   4  -3    4.60    4.50
   2   4  -3    7.30    4.30
   2   4  -3    3.80    4.80
   2   4  -3    4.90    4.90
   2   4  -3    3.80    4.50
   2   4  -3    8.40    3.50
   2   4  -3    7.80    6.70
   2   4  -3   12.00    4.30
   2   4  -3   12.40    3.50
  -2  -4   3    7.60   14.60
  -2  -4   3   10.10    4.50
  -2  -4   3   12.50    4.20
  -2  -4   3   11.10    2.70
  -2  -4   3    5.30    3.50
  -2  -4   3    8.60    6.20
  -2  -4   3   11.00    3.70
  -2  -4   3    4.30    3.60
   1   4  -3  112.29    7.90
   1   4  -3  161.78   12.30
   1   4  -3  124.79    9.80
   1   4  -3  128.79   11.80
   1   4  -3  136.69   12.30
   1   4  -3  131.79    8.80
   1   4  -3  133.79   11.10
   1   4  -3  135.09    9.40
   1   4  -3  117.79    8.30
   1   4  -3  122.79    8.90
   1   4  -3  131.09   10.80
  -1  -4   3  145.99    8.90
  -1  -4   3  132.09    9.00
  -1  -4   3  129.49    8.20
  -1  -4   3  132.49   10.10
  -1  -4   3  142.69    9.50
  -1  -4   3  132.79   14.80
  -1  -4   3  126.29    7.50
  -1  -4   3  110.99   10.00
  -1  -4   3  129.89   11.50
  -1  -4   3  117.19    7.20
   0   4  -3 1164.38   30.10
   0   4  -3 1078.99   38.50
   0   4  -3 1149.78   36.90
   0   4  -3 1127.69   30.20
   0   4  -3 1130.79   39.70
   0   4  -3 1107.99   29.80
   0   4  -3 1156.78   37.30
   0   4  -3 1130.79   38.60
   0   4  -3 1129.59   37.90
   0  -4   3 1109.19   36.10
   0  -4   3 1062.29   37.40
   0  -4   3 1064.09   35.90
   0  -4   3 1143.09   42.60
   0  -4   3 1141.29   36.40
   0  -4   3 1100.19   36.80
   0  -4   3 1073.79   36.60
   0  -4   3 1111.49   37.90
   0  -4   3 1052.29   37.90
   0  -4   3 1100.79   33.90
   0  -4   3 1126.59   37.90
  -1   4  -3   19.20    5.40
  -1   4  -3   23.90    5.50
  -1   4  -3    6.50    5.10
  -1   4  -3   11.50    5.40
  -1   4  -3   23.50    6.10
  -1   4  -3   20.00    6.40
  -1   4  -3   17.10    1.50
   1  -4   3   25.90    6.00
   1  -4   3   26.00    5.80
   1  -4   3   18.30    6.00
   1  -4   3   19.90    4.60
   1  -4   3   20.10    5.10
   1  -4   3   25.60    7.60
   1  -4   3   27.90    7.20
   1  -4   3   27.50    5.70
   1  -4   3   24.30    5.90
   1  -4   3   14.40    5.10
   1  -4   3   27.40    6.90
   1  -4   3   20.20    5.70
  -2   4  -3  451.95   19.80
  -2   4  -3  448.26   22.60
  -2   4  -3  463.55   20.30
  -2   4  -3  462.95   17.60
  -2   4  -3  478.95   15.80
  -2   4  -3  465.75   24.00
   2  -4   3  433.16   19.40
   2  -4   3  463.75   15.20
   2  -4   3  451.55   17.50
   2  -4   3  447.56   19.50
   2  -4   3  441.56   19.70
   2  -4   3  493.15   23.70
   2  -4   3  464.05   21.90
   2  -4   3  478.35   20.30
   2  -4   3  468.45   20.60
  -3   4  -3   -4.70    5.50
  -3   4  -3    4.10    6.50
  -3   4  -3    3.10    3.90
  -3   4  -3    0.70    4.40
   3  -4   3    0.20    4.30
   3  -4   3    7.10    2.80
   3  -4   3    3.30    3.20
   3  -4   3   -3.60    2.10
   3  -4   3   10.50    6.50
   3  -4   3   12.50    6.70
  -4   4  -3 1496.95   48.80
  -4   4  -3 1472.05   57.59
   4  -4   3 1504.85   56.49
   4  -4   3 1557.64   47.40
   4  -4   3 1473.05   56.19
  -5   4  -3   -4.30    7.80
   5  -4   3   -3.30    3.70
   5  -4   3    6.00    8.40
   5  -4   3    9.10    9.20
  -6   4  -3   79.09   18.00
   6  -4   3   71.59   12.50
   6  -4   3  104.09   21.60
   6  -4   3   74.49   17.30
  -7   4  -3   51.29   17.70
   7  -4   3   20.10    9.70
   7  -4   3   36.20   20.40
   7  -4   3   28.80   21.80
   7   3  -3   -5.00   13.70
   7   3  -3   32.50   14.30
  -7  -3   3   -1.30   13.90
  -7  -3   3   -0.60   10.60
   6   3  -3   27.40   12.10
   6   3  -3   25.90   11.20
  -6  -3   3   25.70   15.90
  -6  -3   3   21.90   14.60
  -6  -3   3    7.40    9.80
  -6  -3   3   43.80   12.00
   5   3  -3   11.90    8.30
   5   3  -3   -4.40    7.50
   5   3  -3   11.50   11.10
   5   3  -3    9.00   10.30
  -5  -3   3    3.40    7.10
  -5  -3   3   10.10   12.20
  -5  -3   3   11.70    9.40
  -5  -3   3    3.10   10.10
   4   3  -3   33.10    7.80
   4   3  -3   31.00    9.80
   4   3  -3   39.40    9.30
   4   3  -3   42.90   10.00
   4   3  -3   34.60   10.20
  -4  -3   3   46.80   10.00
  -4  -3   3   27.00    8.00
  -4  -3   3   59.29   13.60
  -4  -3   3   68.79   18.40
   3   3  -3 1235.28   45.10
   3   3  -3 1197.98   42.40
   3   3  -3 1284.77   43.50
   3   3  -3 1276.57   45.30
   3   3  -3 1299.97   45.50
   3   3  -3 1209.48   40.20
  -3  -3   3 1219.78   38.90
  -3  -3   3 1292.87   43.90
  -3  -3   3 1151.78   41.40
  -3  -3   3 1277.77   47.10
  -3  -3   3 1260.07   42.40
   2   3  -3 2585.64   75.29
   2   3  -3 2688.63   74.49
   2   3  -3 2444.66   70.69
   2   3  -3 2609.04   73.69
   2   3  -3 2612.04   65.39
   2   3  -3 2635.34   76.79
   2   3  -3 2564.54   74.69
   2   3  -3 2718.33   76.49
   2   3  -3 2513.85   72.59
  -2  -3   3 2626.44   72.69
  -2  -3   3 2637.04   72.89
  -2  -3   3 2599.24   75.39
  -2  -3   3 2553.74   77.39
  -2  -3   3 2684.23   74.69
  -2  -3   3 2575.14   69.09
  -2  -3   3 2611.94   83.09
  -2  -3   3 2564.74   73.79
   1   3  -3  521.55   16.90
   1   3  -3  520.85   19.20
   1   3  -3  509.15   20.50
   1   3  -3  507.25   24.10
   1   3  -3  466.85   19.60
   1   3  -3  497.05   21.40
   1   3  -3  497.95   18.90
   1   3  -3  447.36   17.20
   1   3  -3  506.05   18.90
   1   3  -3  514.95   21.90
  -1  -3   3  484.75   19.50
  -1  -3   3  480.15   19.40
  -1  -3   3  495.25   20.90
  -1  -3   3  501.65   21.90
  -1  -3   3  486.45   16.80
  -1  -3   3  484.95   19.50
  -1  -3   3  493.55   16.50
  -1  -3   3  486.95   17.20
  -1  -3   3  525.45   17.30
  -1  -3   3  496.05   20.80
   0   3  -3    6.50    1.60
   0   3  -3    3.90    3.00
   0   3  -3    7.00    2.20
   0   3  -3    3.90    3.90
   0   3  -3    5.30    3.40
   0   3  -3    7.40    4.40
   0   3  -3    3.50    3.40
   0   3  -3    5.90    3.40
   0   3  -3    4.70    1.90
   0   3  -3    5.10    2.80
   0  -3   3    6.60    1.20
   0  -3   3    6.50    3.10
   0  -3   3    2.80    2.90
   0  -3   3    6.10    3.30
   0  -3   3   12.80    5.30
   0  -3   3    8.00    2.60
   0  -3   3    8.00    2.80
   0  -3   3    6.70    1.20
   0  -3   3    8.60    3.50
   0  -3   3    3.70    2.50
   0  -3   3    4.70    3.30
  -1   3  -3   62.19    8.00
  -1   3  -3   51.19    8.30
  -1   3  -3   54.79    8.10
  -1   3  -3   58.99    4.10
  -1   3  -3   59.49    6.70
  -1   3  -3   60.99    7.20
  -1   3  -3   50.99    3.60
  -1   3  -3   60.09    4.00
  -1   3  -3   53.09    6.00
  -1   3  -3   63.29    6.70
   1  -3   3   57.59    5.90
   1  -3   3   56.99    5.90
   1  -3   3   62.79    8.60
   1  -3   3   59.69    3.80
   1  -3   3   60.79    6.20
   1  -3   3   58.99    7.80
   1  -3   3   54.99    5.40
   1  -3   3   58.89    6.50
   1  -3   3   65.09    8.30
   1  -3   3   57.19    5.70
   1  -3   3   62.59    6.20
  -2   3  -3  112.19    8.00
  -2   3  -3  102.09   11.60
  -2   3  -3  101.69   10.80
  -2   3  -3  126.69   11.40
  -2   3  -3  117.69    8.40
  -2   3  -3  110.59    7.50
  -2   3  -3  101.29    7.60
  -2   3  -3  129.39    9.70
  -2   3  -3  105.99   11.30
   2  -3   3  116.59    9.00
   2  -3   3  119.89    6.70
   2  -3   3  109.19    6.30
   2  -3   3  128.29    8.30
   2  -3   3  122.59    7.60
   2  -3   3  113.09    8.70
   2  -3   3  129.49    9.20
   2  -3   3  111.49    7.80
   2  -3   3  106.69    9.60
   2  -3   3   95.09    9.70
   2  -3   3  116.59   10.00
   2  -3   3  105.59    9.80
   2  -3   3  112.59    5.60
  -3   3  -3 1306.97   39.60
  -3   3  -3 1210.88   40.00
  -3   3  -3 1256.57   51.79
   3  -3   3 1213.98   50.69
   3  -3   3 1208.18   38.20
   3  -3   3 1261.07   44.70
   3  -3   3 1153.78   39.50
   3  -3   3 1222.28   39.50
   3  -3   3 1253.97   38.40
   3  -3   3 1238.68   37.90
  -4   3  -3   16.00    6.50
  -4   3  -3   12.60    8.10
  -4   3  -3   19.40    6.10
   4  -3   3   25.00    8.70
   4  -3   3   15.80    6.20
   4  -3   3   24.60    8.90
  -5   3  -3   -1.30    6.20
  -5   3  -3  -15.30    8.80
  -5   3  -3   -3.20    8.20
   5  -3   3   -6.30    6.90
   5  -3   3   -7.90    6.30
   5  -3   3    1.10    4.90
  -6   3  -3   -0.50    8.60
  -6   3  -3   35.70   12.40
   6  -3   3   16.70   10.20
   6  -3   3   -2.10    6.00
   6  -3   3    7.50   11.00
  -7   3  -3   94.09   21.20
  -7   3  -3   87.29   20.30
   7  -3   3   73.19   20.20
   7  -3   3   72.39   14.50
   7   2  -3    4.00   11.60
   7   2  -3   18.80   15.80
  -7  -2   3   25.50   15.60
  -7  -2   3   -2.00   16.20
   6   2  -3    9.50    8.90
   6   2  -3    4.10   12.30
   6   2  -3  -14.60    9.20
  -6  -2   3   -9.50   13.10
  -6  -2   3   10.90   10.00
  -6  -2   3   -7.10    7.60
   5   2  -3   45.50   21.00
   5   2  -3   22.00   11.50
   5   2  -3   49.30   14.50
  -5  -2   3   24.10   12.40
  -5  -2   3   19.20   11.10
  -5  -2   3   37.80   15.30
  -5  -2   3   14.80   13.80
  -5  -2   3   29.30   12.30
   4   2  -3   43.40    9.00
   4   2  -3   17.60    7.90
   4   2  -3   36.80   10.60
   4   2  -3   33.90    6.70
   4   2  -3   35.80   10.00
  -4  -2   3   23.30    9.50
  -4  -2   3   23.30    8.00
  -4  -2   3   29.50    8.70
   3   2  -3  363.06   20.10
   3   2  -3  386.36   21.00
   3   2  -3  365.26   16.80
   3   2  -3  362.06   17.30
   3   2  -3  321.97   18.30
  -3  -2   3  363.96   16.80
  -3  -2   3  359.46   17.20
  -3  -2   3  360.26   18.20
  -3  -2   3  378.26   20.10
  -3  -2   3  368.36   23.60
  -3  -2   3  401.96   21.90
  -3  -2   3  366.56   16.50
  -3  -2   3  365.26   18.30
   2   2  -3  353.46   17.80
   2   2  -3  368.06   17.70
   2   2  -3  341.37   17.60
   2   2  -3  349.27   17.30
   2   2  -3  395.26   18.80
   2   2  -3  352.86   18.80
   2   2  -3  398.26   15.50
   2   2  -3  384.16   18.90
  -2  -2   3  392.86   19.40
  -2  -2   3  388.36   19.70
  -2  -2   3  378.36   17.00
  -2  -2   3  374.46   18.00
  -2  -2   3  379.26   16.30
  -2  -2   3  382.26   14.40
  -2  -2   3  393.16   16.90
  -2  -2   3  371.36   17.30
  -2  -2   3  365.96   22.10
   1   2  -3  155.98    8.40
   1   2  -3  154.78    7.40
   1   2  -3  158.18    5.00
   1   2  -3  155.48    9.50
   1   2  -3  158.68    8.40
   1   2  -3  152.18    8.30
   1   2  -3  156.48    9.80
   1   2  -3  145.69    8.90
   1   2  -3  156.38    9.90
   1   2  -3  141.19    9.70
  -1  -2   3  147.49    4.90
  -1  -2   3  147.49    8.00
  -1  -2   3  151.98    6.00
  -1  -2   3  159.58    9.60
  -1  -2   3  150.48   10.40
  -1  -2   3  157.88    8.80
  -1  -2   3  155.68    8.30
  -1  -2   3  139.29    9.60
  -1  -2   3  150.18   10.60
   0   2  -3 4234.48  108.39
   0   2  -3 4435.56  111.89
   0   2  -3 4253.07  109.19
   0   2  -3 4340.27  112.69
   0   2  -3 4198.98  108.39
   0   2  -3 4339.87  112.59
   0   2  -3 4250.87  108.79
   0   2  -3 4384.96  111.09
   0   2  -3 4253.17  107.49
   0  -2   3 4466.85  113.09
   0  -2   3 4217.88  112.89
   0  -2   3 4351.86  110.39
   0  -2   3 4499.45  113.39
   0  -2   3 4226.98  111.29
   0  -2   3 4085.79  113.49
   0  -2   3 4322.57  112.39
   0  -2   3 4379.86  108.89
   0  -2   3 4209.78  107.49
   0  -2   3 4341.47  111.89
   0  -2   3 4591.24  108.39
   0  -2   3 4202.98  110.59
   0  -2   3 4422.06  109.59
  -1   2  -3   -6.10    2.30
  -1   2  -3    3.40    1.90
  -1   2  -3    1.00    2.60
  -1   2  -3    1.80    2.30
  -1   2  -3   -0.20    1.80
  -1   2  -3    2.00    2.10
  -1   2  -3    4.20    3.50
  -1   2  -3   -3.90    2.00
  -1   2  -3   -1.00    2.20
   1  -2   3    2.00    1.50
   1  -2   3    1.00    1.80
   1  -2   3   -0.40    3.20
   1  -2   3    2.40    1.70
   1  -2   3    0.10    1.90
   1  -2   3    0.70    2.20
   1  -2   3   -1.50    2.30
   1  -2   3    0.70    2.50
   1  -2   3   -2.40    1.40
   1  -2   3   -0.60    1.90
   1  -2   3    0.70    3.00
   1  -2   3   -2.00    2.50
   1  -2   3   -1.30    1.90
  -2   2  -3 1043.10   37.10
  -2   2  -3 1066.29   32.90
  -2   2  -3 1048.40   31.30
  -2   2  -3 1143.49   35.00
  -2   2  -3 1067.69   36.80
  -2   2  -3 1077.29   34.00
  -2   2  -3 1163.08   40.40
  -2   2  -3 1106.09   33.20
  -2   2  -3 1050.29   35.40
   2  -2   3 1067.09   31.30
   2  -2   3 1103.19   32.80
   2  -2   3 1075.99   36.00
   2  -2   3 1055.29   35.80
   2  -2   3 1058.59   33.50
   2  -2   3 1045.80   35.10
   2  -2   3 1076.79   32.40
   2  -2   3 1132.29   37.20
   2  -2   3 1072.39   36.50
   2  -2   3 1062.89   36.40
  -3   2  -3  289.37   17.80
  -3   2  -3  309.97   15.40
  -3   2  -3  287.97   15.90
  -3   2  -3  301.77   17.70
  -3   2  -3  297.77   15.10
  -3   2  -3  303.07   16.10
   3  -2   3  309.47   15.80
   3  -2   3  282.27   17.60
   3  -2   3  320.97   15.50
   3  -2   3  337.87   18.30
   3  -2   3  281.27   15.70
   3  -2   3  284.87   14.40
  -4   2  -3  935.11   35.00
  -4   2  -3  929.21   38.40
  -4   2  -3  911.51   38.60
  -4   2  -3  956.20   35.90
  -4   2  -3  958.30   34.50
   4  -2   3  931.41   40.00
   4  -2   3  945.61   38.00
   4  -2   3  982.60   35.90
  -5   2  -3  249.58   17.70
  -5   2  -3  288.77   39.50
  -5   2  -3  196.38   24.90
  -5   2  -3  185.58   20.00
   5  -2   3  210.78   20.00
   5  -2   3  175.58   18.00
   5  -2   3  170.88   15.30
  -6   2  -3   28.50   10.70
  -6   2  -3   11.70   13.00
   6  -2   3   34.60   10.70
   6  -2   3   35.90   12.10
  -7   2  -3   37.40   16.70
   7  -2   3   13.60   10.00
   7  -2   3   44.40   20.10
   7   1  -3   12.10   10.50
   7   1  -3   20.50   19.40
  -7  -1   3   22.20   18.60
  -7  -1   3   13.90   12.80
   6   1  -3   28.20   11.00
   6   1  -3   60.89   14.80
  -6  -1   3   31.20   14.40
  -6  -1   3   48.90   12.30
  -6  -1   3   53.99   11.90
   5   1  -3   17.50    9.00
   5   1  -3   17.70    9.30
  -5  -1   3   31.60   13.50
  -5  -1   3   33.60   10.60
  -5  -1   3   35.70   10.30
  -5  -1   3   27.30   10.60
   4   1  -3    2.30    5.40
   4   1  -3   -1.30    2.50
   4   1  -3    4.20    3.00
   4   1  -3    3.90    5.10
   4   1  -3    1.60    4.80
   4   1  -3   -0.50    5.00
  -4  -1   3    3.50    4.60
  -4  -1   3   10.40    6.60
  -4  -1   3    8.80    7.20
  -4  -1   3   -0.80    6.40
  -4  -1   3   -7.20    3.70
   3   1  -3 3922.91  102.69
   3   1  -3 3820.72   97.89
   3   1  -3 3714.53  107.09
   3   1  -3 3862.31  111.09
   3   1  -3 4008.80  104.99
   3   1  -3 3814.42  108.59
   3   1  -3 3915.01  110.19
   3   1  -3 3954.20  107.09
   3   1  -3 3837.02   98.19
   3   1  -3 4041.20  109.79
  -3  -1   3 3942.11  108.49
  -3  -1   3 3624.24  108.19
  -3  -1   3 3780.12  109.79
  -3  -1   3 3643.64  103.29
  -3  -1   3 3972.00  106.59
  -3  -1   3 3789.22  101.09
  -3  -1   3 3887.81  108.49
  -3  -1   3 3836.82  105.89
   2   1  -3  474.85   21.70
   2   1  -3  459.85   18.30
   2   1  -3  473.55   17.90
   2   1  -3  488.35   20.60
   2   1  -3  437.76   19.50
   2   1  -3  480.25   20.80
   2   1  -3  475.15   20.20
   2   1  -3  472.85   19.50
   2   1  -3  459.65   18.80
  -2  -1   3  482.15   19.00
  -2  -1   3  470.95   20.60
  -2  -1   3  477.45   17.20
  -2  -1   3  496.65   19.40
  -2  -1   3  462.75   20.90
  -2  -1   3  476.05   16.60
  -2  -1   3  484.95   13.80
  -2  -1   3  488.65   20.50
   1   1  -3 1235.18   34.80
   1   1  -3 1213.78   36.10
   1   1  -3 1224.78   36.70
   1   1  -3 1244.18   37.30
   1   1  -3 1299.57   36.40
   1   1  -3 1219.28   37.20
   1   1  -3 1304.47   39.00
   1   1  -3 1196.58   37.30
   1   1  -3 1206.98   33.30
  -1  -1   3 1272.47   36.10
  -1  -1   3 1250.17   36.10
  -1  -1   3 1284.57   37.70
  -1  -1   3 1261.77   34.90
  -1  -1   3 1278.57   37.90
  -1  -1   3 1256.47   37.40
  -1  -1   3 1175.18   38.00
   0   1  -3   19.20    3.90
   0   1  -3   30.10    3.90
   0   1  -3   24.10    3.20
   0   1  -3   17.80    4.00
   0   1  -3   19.00    3.70
   0   1  -3   19.20    4.80
   0  -1   3   22.60    3.10
   0  -1   3   16.60    5.40
   0  -1   3   22.60    4.40
   0  -1   3   16.20    5.00
   0  -1   3   18.00    3.20
   0  -1   3   25.10    3.90
   0  -1   3   25.90    4.10
   0  -1   3   21.40    1.70
  -1   1  -3  241.78   10.40
  -1   1  -3  239.88   11.70
  -1   1  -3  243.78   10.30
  -1   1  -3  244.18   14.60
  -1   1  -3  251.57   11.30
  -1   1  -3  240.98   11.70
  -1   1  -3  234.88    8.60
  -1   1  -3  223.58   10.80
   1  -1   3  229.38   13.10
   1  -1   3  255.77   11.30
   1  -1   3  257.57   10.60
   1  -1   3  239.28   10.10
   1  -1   3  240.98   11.40
   1  -1   3  238.58   11.50
   1  -1   3  268.27   12.50
   1  -1   3  234.58    8.50
   1  -1   3  237.68    7.00
  -2   1  -3 3736.03  103.59
  -2   1  -3 3825.82  102.99
  -2   1  -3 3848.52  105.29
  -2   1  -3 3824.82  103.09
  -2   1  -3 3798.72  103.39
  -2   1  -3 3894.61  101.69
  -2   1  -3 3912.61  105.09
  -2   1  -3 3803.62  101.69
  -2   1  -3 3853.41   96.39
   2  -1   3 3812.22  101.19
   2  -1   3 3811.92  102.79
   2  -1   3 4031.00  103.29
   2  -1   3 3865.61  103.79
   2  -1   3 3775.32  103.99
   2  -1   3 3885.31  105.19
   2  -1   3 3929.01  104.69
   2  -1   3 3832.42  101.69
  -3   1  -3 1550.54   43.60
  -3   1  -3 1609.84   50.29
  -3   1  -3 1510.75   49.60
  -3   1  -3 1599.94   52.29
  -3   1  -3 1575.14   52.59
  -3   1  -3 1655.53   49.90
  -3   1  -3 1566.14   43.80
  -3   1  -3 1582.34   51.29
   3  -1   3 1535.05   48.60
   3  -1   3 1639.74   50.99
   3  -1   3 1532.75   49.90
   3  -1   3 1542.65   51.19
   3  -1   3 1578.54   50.89
   3  -1   3 1666.03   49.90
   3  -1   3 1579.04   49.50
   3  -1   3 1588.34   52.59
  -4   1  -3   73.09   12.70
  -4   1  -3   48.10   11.50
  -4   1  -3   32.90    7.20
  -4   1  -3   54.09   10.20
   4  -1   3   37.30    7.80
   4  -1   3   60.99   10.70
   4  -1   3   54.39   10.90
   4  -1   3   51.69    8.90
   4  -1   3   75.69   10.00
  -5   1  -3   12.00    8.00
  -5   1  -3   17.10    9.10
  -5   1  -3   10.10    9.70
   5  -1   3   10.90    8.90
   5  -1   3   19.00    7.60
  -6   1  -3   15.00   11.00
  -6   1  -3   33.10   12.70
   6  -1   3   10.80   13.40
   6  -1   3   16.40    8.50
  -7   1  -3   34.20   17.70
   7  -1   3   51.89   13.90
   7  -1   3   45.10   19.80
   7   0  -3   23.50   11.10
   7   0  -3   55.29   19.10
  -7   0   3   10.10   14.30
  -7   0   3   12.20   11.30
   6   0  -3   33.40   11.60
   6   0  -3   11.10    9.60
  -6   0   3   15.10   12.00
  -6   0   3   26.80   10.70
  -6   0   3   11.80   10.60
  -6   0   3   18.50   10.70
   5   0  -3    1.90    6.60
   5   0  -3    4.10    7.30
   5   0  -3    2.60    6.50
  -5   0   3    4.30    9.20
  -5   0   3   -6.10    7.60
  -5   0   3   -5.30    6.50
  -5   0   3   -1.90    6.10
   4   0  -3   68.79   10.90
   4   0  -3   87.39   13.00
   4   0  -3   54.79    6.00
   4   0  -3   70.69    7.80
   4   0  -3   65.89   11.50
   4   0  -3   69.49   11.90
   4   0  -3   75.39   11.90
  -4   0   3   64.39    8.30
  -4   0   3   67.69   12.00
  -4   0   3   64.59   11.70
  -4   0   3   73.09   13.10
  -4   0   3   90.69   12.70
  -4   0   3   83.39   13.20
   3   0  -3  618.04   25.50
   3   0  -3  607.24   26.90
   3   0  -3  622.14   27.20
   3   0  -3  636.14   22.40
   3   0  -3  619.64   25.60
   3   0  -3  653.13   26.50
   3   0  -3  601.94   21.60
   3   0  -3  596.14   27.30
  -3   0   3  674.03   26.40
  -3   0   3  614.54   21.70
  -3   0   3  596.64   19.60
  -3   0   3  603.04   25.40
  -3   0   3  601.94   24.70
  -3   0   3  628.04   26.10
  -3   0   3  619.74   27.90
  -3   0   3  616.84   27.20
  -3   0   3  691.23   30.70
   2   0  -3 1219.08   34.30
   2   0  -3 1206.28   37.70
   2   0  -3 1150.78   36.60
   2   0  -3 1141.99   38.50
   2   0  -3 1221.08   40.10
   2   0  -3 1164.68   37.40
   2   0  -3 1157.78   36.70
   2   0  -3 1210.68   39.10
  -2   0   3 1199.18   34.30
  -2   0   3 1230.68   39.30
  -2   0   3 1128.39   39.00
  -2   0   3 1151.68   36.90
  -2   0   3 1252.67   37.70
  -2   0   3 1168.28   36.70
  -2   0   3 1183.28   31.90
  -2   0   3 1213.88   39.00
   1   0  -3 1060.49   28.80
   1   0  -3 1025.90   31.20
   1   0  -3 1068.29   29.50
   1   0  -3 1098.29   33.70
   1   0  -3 1088.99   34.60
   1   0  -3 1050.39   32.30
   1   0  -3 1054.89   32.90
   1   0  -3 1049.30   32.20
  -1   0   3 1111.19   34.50
  -1   0   3 1087.59   34.60
  -1   0   3 1097.29   32.70
  -1   0   3 1085.89   33.40
  -1   0   3 1096.69   31.70
  -1   0   3 1074.19   33.30
  -1   0   3 1069.09   32.10
  -1   0   3 1078.49   30.80
   0   0  -3 4414.76  112.79
   0   0  -3 4418.86  113.89
   0   0  -3 4418.96  112.99
   0   0  -3 4324.77  112.79
   0   0  -3 4369.46  113.89
   0   0  -3 4278.07  112.59
   0   0   3 4564.04  113.99
   0   0   3 4220.78  113.49
   0   0   3 4664.43  113.69
   0   0   3 4404.56  109.69
   0   0   3 4506.45  112.79
   0   0   3 4233.48  116.19
   0   0   3 4490.15  113.09
   0   0   3 4443.56  112.59
  -1   0  -3   45.10    5.70
  -1   0  -3   45.40    5.10
  -1   0  -3   48.80    6.80
  -1   0  -3   67.09    7.50
  -1   0  -3   53.19    8.50
  -1   0  -3   49.80    5.90
  -1   0  -3   43.90    2.70
  -1   0  -3   65.99    7.60
   1   0   3   59.99    7.80
   1   0   3   37.60    5.20
   1   0   3   53.99    6.90
   1   0   3   49.70    5.00
   1   0   3   56.69    6.90
   1   0   3   49.80    2.80
   1   0   3   53.59    4.80
   1   0   3   53.99    6.20
   1   0   3   45.70    6.70
   1   0   3   56.49    6.20
  -2   0  -3 1168.08   41.30
  -2   0  -3 1121.59   36.50
  -2   0  -3 1151.08   38.80
  -2   0  -3 1147.99   34.80
  -2   0  -3 1073.99   39.60
  -2   0  -3 1150.88   37.00
  -2   0  -3 1112.09   37.80
  -2   0  -3 1143.79   36.70
   2   0   3 1175.08   37.90
   2   0   3 1147.39   34.50
   2   0   3 1151.08   31.70
   2   0   3 1168.28   40.80
   2   0   3 1154.88   36.70
   2   0   3 1191.08   36.70
   2   0   3 1150.48   38.80
  -3   0  -3  600.64   25.30
  -3   0  -3  643.64   30.20
  -3   0  -3  611.44   23.10
  -3   0  -3  605.64   27.60
  -3   0  -3  569.54   23.90
  -3   0  -3  596.24   23.00
  -3   0  -3  604.74   19.90
  -3   0  -3  614.84   27.20
   3   0   3  686.83   28.60
   3   0   3  598.84   25.60
   3   0   3  592.54   25.00
   3   0   3  580.44   27.90
   3   0   3  653.23   27.20
   3   0   3  577.44   24.20
   3   0   3  627.24   21.30
   3   0   3  603.74   22.80
  -4   0  -3   58.69   16.40
  -4   0  -3   66.69   14.50
  -4   0  -3   67.59   12.70
  -4   0  -3   63.59    9.60
  -4   0  -3   81.19   12.70
  -4   0  -3   56.29    8.70
   4   0   3   67.89   12.60
   4   0   3   67.79   10.70
   4   0   3   54.39    8.00
   4   0   3   46.60    9.00
  -5   0  -3  182.18   17.90
  -5   0  -3  163.48   21.80
  -5   0  -3  182.58   21.20
  -5   0  -3  149.19   13.60
   5   0   3  157.08   13.90
   5   0   3  183.88   19.50
   5   0   3  161.08   15.40
  -6   0  -3    1.20    8.80
  -6   0  -3   13.20   11.40
   6   0   3   32.20   14.40
   6   0   3   20.70    8.60
  -7   0  -3   22.00   16.20
  -7   0  -3   20.90   13.40
   7   0   3  -15.10   19.00
   7   0   3    8.10   11.00
   7  -1  -3    6.50   16.90
   7  -1  -3   33.20   12.00
  -7   1   3   50.39   13.70
   6  -1  -3   58.39   14.00
   6  -1  -3   56.49   13.20
  -6   1   3   63.69   15.20
  -6   1   3   66.19   13.20
  -6   1   3   50.29   13.10
  -6   1   3   68.69   16.00
   5  -1  -3    8.60    7.70
   5  -1  -3   15.40    7.40
   5  -1  -3   11.80    7.90
   5  -1  -3   30.20   10.70
   5  -1  -3    2.80    7.00
  -5   1   3   29.60   10.60
  -5   1   3   12.60   10.40
  -5   1   3   13.30    8.20
  -5   1   3    5.30    8.20
  -5   1   3   12.80    6.60
   4  -1  -3    4.90    4.60
   4  -1  -3    5.80    4.90
   4  -1  -3    4.20    5.40
   4  -1  -3    6.20    6.30
   4  -1  -3    9.30   10.00
   4  -1  -3   -0.40    3.30
   4  -1  -3    4.40    4.60
   4  -1  -3    5.80    5.90
  -4   1   3    7.50    4.40
  -4   1   3    3.80    7.30
  -4   1   3    3.10    4.90
  -4   1   3    5.10    7.30
  -4   1   3   16.20    7.30
  -4   1   3    2.60    4.80
   3  -1  -3 2920.11   82.89
   3  -1  -3 2899.71   84.89
   3  -1  -3 2929.61   86.99
   3  -1  -3 2963.80   85.19
   3  -1  -3 2858.81   83.39
   3  -1  -3 3128.49   87.49
   3  -1  -3 3052.49   87.09
   3  -1  -3 2985.80   86.59
   3  -1  -3 2988.70   87.69
  -3   1   3 3008.50   87.99
  -3   1   3 3110.69   85.39
  -3   1   3 3037.30   88.39
  -3   1   3 2957.60   74.39
  -3   1   3 2987.10   83.09
  -3   1   3 3025.30   82.29
  -3   1   3 3065.39   83.19
   2  -1  -3  218.48   11.60
   2  -1  -3  223.98   12.40
   2  -1  -3  209.88   11.90
   2  -1  -3  219.68   13.30
   2  -1  -3  238.78   13.90
   2  -1  -3  228.58   14.70
   2  -1  -3  199.68   11.00
   2  -1  -3  208.78   10.40
   2  -1  -3  213.28   13.00
  -2   1   3  207.98   11.60
  -2   1   3  235.88   12.20
  -2   1   3  241.18   13.40
  -2   1   3  204.48   11.80
  -2   1   3  229.08   13.80
  -2   1   3  212.08   13.60
  -2   1   3  222.68   12.40
   1  -1  -3  222.28   10.20
   1  -1  -3  232.58   12.10
   1  -1  -3  239.28   12.80
   1  -1  -3  221.08   11.10
   1  -1  -3  230.58   11.40
   1  -1  -3  240.28   11.30
   1  -1  -3  222.28   13.10
  -1   1   3  231.68   11.90
  -1   1   3  219.68   10.30
  -1   1   3  253.57   11.70
  -1   1   3  237.58   11.10
  -1   1   3  231.88   12.70
  -1   1   3  227.38   11.50
  -1   1   3  222.38   12.80
  -1   1   3  223.48   11.40
   0  -1  -3  120.79    7.60
   0  -1  -3  107.69    6.20
   0  -1  -3  134.39   10.60
   0  -1  -3  123.89    7.20
   0  -1  -3  123.59    7.70
   0  -1  -3  121.59    9.20
   0  -1  -3  129.99    8.60
   0  -1  -3  120.49    8.10
   0  -1  -3  112.09    6.60
   0   1   3  122.49   10.30
   0   1   3  113.09    8.00
   0   1   3  122.49    7.50
   0   1   3  113.79    8.60
   0   1   3  115.49    6.80
   0   1   3  124.39    6.80
  -1  -1  -3 3005.90   83.79
  -1  -1  -3 3005.60   83.99
  -1  -1  -3 3084.09   89.09
  -1  -1  -3 3028.20   82.49
  -1  -1  -3 3003.40   82.59
  -1  -1  -3 2980.30   79.79
  -1  -1  -3 3102.69   82.89
  -1  -1  -3 3152.18   85.69
   1   1   3 2911.61   82.39
   1   1   3 3031.50   88.29
   1   1   3 3079.09   80.09
   1   1   3 3129.79   80.29
   1   1   3 3130.39   85.69
   1   1   3 3173.88   83.29
   1   1   3 3293.57   84.69
   1   1   3 3038.60   83.99
   1   1   3 3122.29   82.59
  -2  -1  -3 4835.22  121.69
  -2  -1  -3 4646.94  125.99
  -2  -1  -3 4691.03  133.39
  -2  -1  -3 4811.22  127.69
  -2  -1  -3 4827.72  127.69
  -2  -1  -3 4709.93  125.79
  -2  -1  -3 4574.34  127.19
   2   1   3 4845.62  121.49
   2   1   3 4710.83  125.09
   2   1   3 4694.93  129.19
   2   1   3 4817.52  119.59
   2   1   3 4624.34  131.89
   2   1   3 4846.12  127.39
   2   1   3 4815.82  125.99
   2   1   3 4445.16  126.09
  -3  -1  -3  167.48   14.90
  -3  -1  -3  173.18   13.20
  -3  -1  -3  188.08   10.90
  -3  -1  -3  186.18   12.40
  -3  -1  -3  198.48   13.60
  -3  -1  -3  190.18   17.80
  -3  -1  -3  197.38   10.90
  -3  -1  -3  190.58   14.90
   3   1   3  208.48   14.20
   3   1   3  179.48   10.60
   3   1   3  195.88   13.30
   3   1   3  187.78   15.50
   3   1   3  199.58    9.90
   3   1   3  226.98   15.30
  -4  -1  -3  201.28   12.60
  -4  -1  -3  180.78   15.70
  -4  -1  -3  206.58   19.00
  -4  -1  -3  165.38   20.20
  -4  -1  -3  176.98   18.60
  -4  -1  -3  214.78   17.70
   4   1   3  207.68   17.30
   4   1   3  204.88   19.00
   4   1   3  221.88   16.90
   4   1   3  194.38   13.20
  -5  -1  -3    2.60    8.10
  -5  -1  -3   24.10   14.40
  -5  -1  -3   13.30   11.90
   5   1   3   24.00   12.30
   5   1   3   21.30    7.80
   5   1   3   24.70    8.90
  -6  -1  -3   73.99   17.30
  -6  -1  -3   63.09   14.50
   6   1   3   42.40   15.70
   6   1   3   57.89   12.70
  -7  -1  -3   31.20   15.20
  -7  -1  -3   48.70   18.90
   7   1   3   43.30   19.10
   7   1   3   62.19   15.10
   7  -2  -3   20.40   15.80
   7  -2  -3   26.00   11.10
  -7   2   3   18.10   12.90
   6  -2  -3   35.60   10.20
   6  -2  -3   15.70   13.10
  -6   2   3   23.60   11.00
   5  -2  -3   20.60    9.00
   5  -2  -3    8.60    9.90
   5  -2  -3   13.50    8.10
   5  -2  -3   23.30   13.00
   5  -2  -3   30.30   10.10
  -5   2   3   21.20    8.90
  -5   2   3   25.30    9.80
  -5   2   3   29.90   10.70
  -5   2   3   12.10    8.10
  -5   2   3   15.00    7.30
   4  -2  -3    0.90    5.30
   4  -2  -3    9.70    7.50
   4  -2  -3   -2.90    6.10
   4  -2  -3    5.60    6.80
   4  -2  -3    2.10    7.10
  -4   2   3   -3.80    8.00
  -4   2   3    8.90    6.70
  -4   2   3    4.20    7.50
  -4   2   3   19.70   12.20
  -4   2   3    3.10    7.70
   3  -2  -3  249.38   12.60
   3  -2  -3  272.47   16.50
   3  -2  -3  230.88   14.10
   3  -2  -3  276.67   17.80
   3  -2  -3  270.27   15.30
   3  -2  -3  271.77   17.40
  -3   2   3  266.07   17.10
  -3   2   3  269.47   17.60
  -3   2   3  278.07   28.60
  -3   2   3  247.48   11.80
  -3   2   3  279.87   15.90
  -3   2   3  245.88   13.30
  -3   2   3  281.57   15.50
   2  -2  -3  610.74   26.40
   2  -2  -3  553.44   23.60
   2  -2  -3  560.24   22.60
   2  -2  -3  583.44   22.50
   2  -2  -3  606.14   23.90
   2  -2  -3  588.84   22.90
   2  -2  -3  570.44   18.10
   2  -2  -3  604.74   21.90
  -2   2   3  549.85   25.00
  -2   2   3  591.14   23.80
  -2   2   3  606.14   26.70
  -2   2   3  631.34   22.70
  -2   2   3  592.84   23.60
  -2   2   3  632.74   24.70
  -2   2   3  620.24   24.70
  -2   2   3  587.14   22.10
  -2   2   3  568.64   22.40
   1  -2  -3  914.71   31.00
   1  -2  -3  891.61   29.70
   1  -2  -3  910.61   30.00
   1  -2  -3  930.01   32.60
   1  -2  -3  854.51   29.90
   1  -2  -3  918.21   29.20
   1  -2  -3  961.90   34.40
   1  -2  -3  992.10   36.30
  -1   2   3  925.91   30.60
  -1   2   3  943.91   29.70
  -1   2   3  953.80   31.00
  -1   2   3  910.61   32.30
  -1   2   3  966.60   31.20
  -1   2   3  930.91   32.10
   0  -2  -3  322.47   14.90
   0  -2  -3  301.97   11.00
   0  -2  -3  297.87   18.00
   0  -2  -3  320.27   14.10
   0  -2  -3  280.87   14.90
   0  -2  -3  300.87   11.60
   0  -2  -3  290.97   16.40
   0  -2  -3  305.67   14.40
   0  -2  -3  291.77   13.70
   0  -2  -3  312.17   13.90
   0   2   3  299.27   17.30
   0   2   3  300.77   14.50
   0   2   3  317.97   13.90
   0   2   3  312.47   15.40
   0   2   3  301.87   14.50
   0   2   3  302.57   11.70
   0   2   3  338.97   14.50
   0   2   3  323.17   14.40
   0   2   3  293.37   18.90
  -1  -2  -3    6.30    4.00
  -1  -2  -3    7.50    5.70
  -1  -2  -3   12.10    4.10
  -1  -2  -3   10.50    4.00
  -1  -2  -3    0.40    3.40
  -1  -2  -3   14.70    7.40
  -1  -2  -3    8.30    4.50
  -1  -2  -3   13.60    5.50
   1   2   3    5.00    7.20
   1   2   3   26.30    8.70
   1   2   3   12.10    5.80
   1   2   3    8.10    6.50
   1   2   3   18.60    8.20
  -2  -2  -3  295.27   14.90
  -2  -2  -3  343.27   23.20
  -2  -2  -3  319.97   18.40
  -2  -2  -3  222.28   28.60
  -2  -2  -3  283.97   16.20
  -2  -2  -3  316.87   18.30
  -2  -2  -3  307.37   17.90
  -2  -2  -3  270.77   15.60
  -2  -2  -3  301.37   16.30
   2   2   3  294.07   13.40
   2   2   3  363.46   21.20
   2   2   3  323.57   18.10
   2   2   3  288.17   16.30
   2   2   3  283.57   16.60
   2   2   3  320.37   15.00
  -3  -2  -3  215.18   15.00
  -3  -2  -3  198.18   15.80
  -3  -2  -3  266.07   21.00
  -3  -2  -3  273.17   22.50
  -3  -2  -3  222.08   16.70
  -3  -2  -3  223.98   13.90
   3   2   3  203.48   14.90
   3   2   3  214.98   13.00
   3   2   3  236.58   18.10
   3   2   3  232.98   14.00
   3   2   3  231.88   16.90
  -4  -2  -3   69.89   12.60
  -4  -2  -3   55.99   17.80
  -4  -2  -3   55.99   12.50
  -4  -2  -3   42.10   10.50
  -4  -2  -3   54.59   14.40
   4   2   3   61.39   13.60
   4   2   3   62.59   12.00
   4   2   3   49.99    8.70
   4   2   3   51.19   10.50
  -5  -2  -3    0.80    6.80
  -5  -2  -3  -11.70    9.00
  -5  -2  -3    6.90    9.20
  -5  -2  -3    6.40   13.60
   5   2   3   -2.80    5.70
   5   2   3    5.20   10.50
   5   2   3    4.80    6.10
  -6  -2  -3  103.69   18.10
  -6  -2  -3   45.10   27.30
  -6  -2  -3   82.09   18.50
   6   2   3   89.59   20.40
   6   2   3   61.49   13.90
  -7  -2  -3  -11.70   11.10
  -7  -2  -3   29.20   22.00
   7   2   3    7.30   20.00
   7   2   3    0.00   10.20
   7  -3  -3    8.40    9.50
   7  -3  -3   -7.00   14.60
  -7   3   3   63.49   17.00
   6  -3  -3   20.30   16.30
   6  -3  -3   22.20    8.50
   6  -3  -3   29.00   14.60
  -6   3   3   27.40   10.60
  -6   3   3   22.50   11.90
   5  -3  -3    7.20    8.10
   5  -3  -3   17.70    9.60
   5  -3  -3    4.10    5.70
   5  -3  -3    7.50    6.10
   5  -3  -3    2.70    7.10
  -5   3   3    3.10    6.60
  -5   3   3   -1.30    6.40
   4  -3  -3   -4.70    5.10
   4  -3  -3    6.20    7.70
   4  -3  -3   16.90    8.30
   4  -3  -3    2.50    4.30
  -4   3   3    7.50    6.30
  -4   3   3   10.70    6.80
  -4   3   3    9.70    8.80
  -4   3   3   18.50    8.20
   3  -3  -3  913.81   38.20
   3  -3  -3  946.21   38.30
   3  -3  -3  895.51   34.50
   3  -3  -3  929.71   33.60
  -3   3   3  955.50   39.60
  -3   3   3  902.11   36.20
  -3   3   3  902.41   32.80
  -3   3   3  890.31   36.40
  -3   3   3  940.81   33.80
   2  -3  -3  323.07   11.20
   2  -3  -3  318.37   15.50
   2  -3  -3  337.47   16.90
   2  -3  -3  331.17   15.90
   2  -3  -3  329.77   19.80
   2  -3  -3  311.87   17.00
   2  -3  -3  326.27   15.60
  -2   3   3  337.77   16.60
  -2   3   3  344.97   17.10
  -2   3   3  370.86   20.60
  -2   3   3  334.97   15.80
  -2   3   3  325.47   18.40
  -2   3   3  334.27   17.90
  -2   3   3  345.87   17.70
   1  -3  -3    8.20    5.70
   1  -3  -3   11.20    3.40
   1  -3  -3    6.30    4.00
   1  -3  -3    7.80    4.10
   1  -3  -3   13.90    4.90
   1  -3  -3   10.90    6.10
   1  -3  -3    6.90    4.00
   1  -3  -3   17.80    4.40
  -1   3   3   12.20    4.00
  -1   3   3   13.10    5.30
  -1   3   3   18.80    5.20
  -1   3   3   15.50    6.50
  -1   3   3    6.70    4.80
  -1   3   3    1.60    3.50
  -1   3   3   16.10    6.40
  -1   3   3    9.20    4.20
  -1   3   3    8.70    4.00
   0  -3  -3  402.36   18.70
   0  -3  -3  352.46   22.00
   0  -3  -3  382.46   19.80
   0  -3  -3  405.56   14.50
   0  -3  -3  388.76   16.90
   0  -3  -3  424.26   18.70
   0  -3  -3  408.56   21.90
   0  -3  -3  385.26   12.30
   0  -3  -3  431.66   17.50
   0  -3  -3  376.06   18.70
   0  -3  -3  413.06   23.00
   0   3   3  404.76   20.70
   0   3   3  376.46   13.30
   0   3   3  387.46   17.40
   0   3   3  434.06   20.40
   0   3   3  380.76   19.40
   0   3   3  385.76   17.70
   0   3   3  424.26   15.00
   0   3   3  372.46   21.90
   0   3   3  453.85   19.20
   0   3   3  413.26   18.20
  -1  -3  -3 1841.62   55.29
  -1  -3  -3 1862.21   57.29
  -1  -3  -3 1771.32   55.99
  -1  -3  -3 1862.51   61.79
  -1  -3  -3 1796.12   55.29
  -1  -3  -3 1856.71   54.89
  -1  -3  -3 1796.52   64.89
   1   3   3 1910.31   57.99
   1   3   3 1912.91   57.09
   1   3   3 1875.41   57.59
   1   3   3 1883.01   50.59
   1   3   3 1816.32   54.59
   1   3   3 1925.61   56.49
   1   3   3 1900.21   57.39
   1   3   3 1902.41   59.39
  -2  -3  -3  756.32   38.30
  -2  -3  -3  684.13   32.00
  -2  -3  -3  659.63   29.10
  -2  -3  -3  743.43   30.10
  -2  -3  -3  673.83   27.70
  -2  -3  -3  723.93   32.70
  -2  -3  -3  720.93   29.00
   2   3   3  710.33   22.30
   2   3   3  681.43   30.40
   2   3   3  686.03   28.20
   2   3   3  681.33   29.40
   2   3   3  691.43   27.50
   2   3   3  635.34   28.30
   2   3   3  718.43   30.90
  -3  -3  -3   60.19   12.40
  -3  -3  -3   39.00   10.70
  -3  -3  -3   48.40   15.30
  -3  -3  -3   46.10    9.30
  -3  -3  -3   51.89   10.40
   3   3   3   41.70    9.90
   3   3   3   56.39   10.20
   3   3   3   52.09   13.60
   3   3   3   59.69   11.90
   3   3   3   41.90    9.00
  -4  -3  -3   59.89   12.30
  -4  -3  -3   92.79   17.30
  -4  -3  -3   91.49   20.60
  -4  -3  -3   76.09   15.70
  -4  -3  -3   42.40   12.40
   4   3   3   71.19   13.60
   4   3   3   74.69   16.40
   4   3   3   66.69   11.10
   4   3   3   81.89   14.10
  -5  -3  -3   -3.00    6.90
  -5  -3  -3   -0.20    9.80
  -5  -3  -3   -1.00   10.60
  -5  -3  -3   15.20   15.60
   5   3   3    5.70   13.10
   5   3   3    0.00    7.40
  -6  -3  -3   96.39   21.60
  -6  -3  -3   84.19   18.10
  -6  -3  -3   61.89   22.30
   6   3   3  165.88   29.50
   6   3   3   93.89   19.60
   6  -4  -3   19.40   12.10
   6  -4  -3   10.60    7.90
   6  -4  -3   -1.50   13.40
  -6   4   3   -1.70    8.70
  -6   4   3   29.00   13.90
   5  -4  -3    4.00    8.40
   5  -4  -3    2.60    5.60
   5  -4  -3    0.90    8.90
  -5   4   3   -6.60    8.20
  -5   4   3   -9.00    6.30
   4  -4  -3   33.40   11.20
   4  -4  -3   25.60    6.00
   4  -4  -3   42.30   11.80
   4  -4  -3   20.40    7.30
  -4   4   3   28.30   10.60
  -4   4   3   33.40   10.70
   3  -4  -3  148.09   11.30
   3  -4  -3  129.49   14.80
   3  -4  -3  142.99   11.60
   3  -4  -3  142.49   14.50
  -3   4   3  124.89   16.80
  -3   4   3  125.19   13.70
  -3   4   3  128.89   13.80
   2  -4  -3  141.19   14.50
   2  -4  -3  144.79   12.20
   2  -4  -3  157.08   11.30
   2  -4  -3  154.58   12.10
   2  -4  -3  158.48   10.50
  -2   4   3  174.08   14.50
  -2   4   3  150.08   11.40
  -2   4   3  162.08   13.70
  -2   4   3  170.78   12.10
  -2   4   3  164.58   14.60
   1  -4  -3  147.49   10.20
   1  -4  -3  141.29    9.70
   1  -4  -3  145.59    8.90
   1  -4  -3  147.89   10.80
   1  -4  -3  146.79   13.70
   1  -4  -3  141.69    9.80
  -1   4   3  164.78   11.50
  -1   4   3  153.88   12.60
  -1   4   3  154.88   12.40
  -1   4   3  148.09   10.40
  -1   4   3  161.88   13.20
  -1   4   3  153.78   13.70
   0  -4  -3   39.80    9.30
   0  -4  -3   25.90    5.50
   0  -4  -3   17.90    5.20
   0  -4  -3   32.40    4.40
   0  -4  -3   27.10    9.80
   0  -4  -3   19.10    4.90
   0  -4  -3   39.60    6.10
   0   4   3   24.10    5.50
   0   4   3   23.60    7.70
   0   4   3   42.60    8.50
   0   4   3   23.00    6.10
   0   4   3   41.00    7.00
   0   4   3   28.60    8.00
  -1  -4  -3   22.40    5.90
  -1  -4  -3   21.60    9.70
  -1  -4  -3   20.80    5.80
  -1  -4  -3   25.00    8.60
  -1  -4  -3   30.20    6.60
  -1  -4  -3   24.90    6.10
   1   4   3   30.20    6.50
   1   4   3   25.10    6.70
   1   4   3   26.40    7.10
   1   4   3   21.30    7.10
   1   4   3   30.40    4.70
   1   4   3   18.20   11.80
   1   4   3   21.30    7.20
  -2  -4  -3   59.79    9.60
  -2  -4  -3   53.89    9.80
  -2  -4  -3   52.49   15.40
  -2  -4  -3   79.59   12.20
  -2  -4  -3   51.29   12.90
   2   4   3   62.39   10.80
   2   4   3   59.19   10.60
   2   4   3   53.29   10.40
   2   4   3   63.59   14.30
   2   4   3   71.39   12.60
   2   4   3   74.69   12.50
  -3  -4  -3   36.60   14.20
  -3  -4  -3   37.20   12.20
  -3  -4  -3   28.60    8.30
  -3  -4  -3   15.70    7.90
  -3  -4  -3   26.10    9.90
   3   4   3   22.30    8.40
   3   4   3   45.30   17.90
   3   4   3   27.00    8.20
   3   4   3   30.40   10.70
  -4  -4  -3   64.59   14.20
  -4  -4  -3   65.19   20.40
  -4  -4  -3   48.60   11.90
  -4  -4  -3   55.39   14.80
  -4  -4  -3   91.79   17.90
   4   4   3   67.69   11.40
   4   4   3   44.30   11.30
   4   4   3   66.89   15.40
   4   4   3   70.49   14.70
   4   4   3   71.39   15.00
  -5  -4  -3   45.60   20.20
  -5  -4  -3   67.09   16.30
  -5  -4  -3   65.39   17.90
  -5  -4  -3   51.39   10.70
   5   4   3   60.89   16.70
   5   4   3   34.60   10.80
   5   4   3   33.50   14.30
  -6  -4  -3   19.80   17.70
  -6  -4  -3   51.99   13.90
  -6  -4  -3   30.70   14.00
   6   4   3   61.49   17.70
   6   4   3   53.59   15.00
   6   4   3   33.50   20.50
   6  -5  -3    2.80   14.80
   6  -5  -3   -0.70   12.70
   6  -5  -3   -0.50    7.40
  -6   5   3   14.90   16.10
  -6   5   3   13.30   11.70
   5  -5  -3    3.80   10.40
   5  -5  -3    0.80    5.90
   5  -5  -3    3.30   11.00
  -5   5   3   31.20   12.90
  -5   5   3    1.20    8.10
   4  -5  -3   30.90   11.30
   4  -5  -3   44.00   13.30
   4  -5  -3   27.00    7.60
  -4   5   3   26.50   13.00
  -4   5   3   29.00   18.00
   3  -5  -3  187.98   13.90
   3  -5  -3  191.78   18.50
   3  -5  -3  166.78   11.80
   3  -5  -3  146.09   18.10
  -3   5   3  180.08   17.50
  -3   5   3  163.18   19.60
  -3   5   3  150.58   20.30
   2  -5  -3  145.59   16.30
   2  -5  -3  148.49   10.60
   2  -5  -3  124.59   11.70
  -2   5   3  152.58   15.70
  -2   5   3  145.29   14.60
  -2   5   3  171.18   12.50
  -2   5   3  162.98   16.90
   1  -5  -3   93.69    9.40
   1  -5  -3   93.29   15.10
   1  -5  -3   93.79    8.30
   1  -5  -3   93.59   15.90
  -1   5   3   90.09   21.50
  -1   5   3   92.49   14.60
  -1   5   3   95.39   13.10
  -1   5   3   97.79    9.80
   0  -5  -3  253.67   20.20
   0  -5  -3  226.28   12.90
   0  -5  -3  210.28   14.20
   0  -5  -3  209.48   19.90
   0   5   3  232.48   17.10
   0   5   3  221.28   14.70
   0   5   3  227.28   15.20
   0   5   3  214.78   16.70
  -1  -5  -3  231.08   14.80
  -1  -5  -3  249.97   14.80
  -1  -5  -3  238.68   23.50
  -1  -5  -3  234.68   15.80
  -1  -5  -3  248.18   21.00
   1   5   3  277.17   18.90
   1   5   3  231.58   18.00
   1   5   3  245.78   16.70
   1   5   3  226.48   17.40
  -2  -5  -3   10.40    6.70
  -2  -5  -3    2.00   12.20
  -2  -5  -3    4.30    6.40
  -2  -5  -3    3.40    7.80
  -2  -5  -3   10.20    5.80
   2   5   3   23.20   14.30
   2   5   3   10.80    7.60
   2   5   3   20.40    8.40
   2   5   3    6.20    8.30
  -3  -5  -3   20.90    9.00
  -3  -5  -3   49.80   17.60
  -3  -5  -3   24.90    8.10
  -3  -5  -3   21.40    9.70
  -3  -5  -3   37.50   12.80
   3   5   3   18.50    8.30
   3   5   3   32.50    9.30
   3   5   3   37.50   12.50
   3   5   3   39.10   11.10
   3   5   3   47.40   12.70
  -4  -5  -3   11.30   10.40
  -4  -5  -3   15.90   12.40
  -4  -5  -3   -1.40   16.00
  -4  -5  -3   10.40    8.30
   4   5   3    2.80    8.60
   4   5   3    7.20   12.60
   4   5   3    5.30    7.10
  -5  -5  -3   53.89   12.10
  -5  -5  -3   28.10   20.30
  -5  -5  -3   33.80   20.30
  -5  -5  -3   44.60   15.00
   5   5   3   45.30   16.80
   5   5   3   37.60   13.20
   5  -6  -3    7.30   13.00
   5  -6  -3  -10.60   10.80
  -5   6   3   24.20   12.60
  -5   6   3   26.90   14.70
   4  -6  -3   38.20   14.40
   4  -6  -3   41.40   11.60
  -4   6   3   16.80   12.10
  -4   6   3    7.60   10.00
   3  -6  -3  114.19   19.70
   3  -6  -3   58.89   13.30
  -3   6   3   76.69   15.40
  -3   6   3   71.39   15.30
  -3   6   3   60.39   13.30
   2  -6  -3   22.50   11.30
   2  -6  -3   40.10    7.00
  -2   6   3   40.00    9.50
  -2   6   3   48.20   13.20
  -2   6   3   44.80   10.60
  -2   6   3   51.79   13.30
   1  -6  -3   16.00    9.30
   1  -6  -3    2.80    3.80
   1  -6  -3  -14.10    6.90
   1  -6  -3    2.50    3.80
  -1   6   3   -3.50    5.30
  -1   6   3    5.40    7.40
  -1   6   3   -1.40    8.50
  -1   6   3    6.10    4.70
   0  -6  -3   25.80    6.90
   0  -6  -3   44.50    7.60
   0  -6  -3   47.80   15.50
   0  -6  -3   43.90   13.80
   0   6   3   39.10   11.50
   0   6   3   33.90    7.90
   0   6   3   38.70   11.10
   0   6   3   29.20   10.70
  -1  -6  -3   32.40    7.40
  -1  -6  -3   64.49   15.90
  -1  -6  -3   57.69   17.90
   1   6   3   60.49   12.50
   1   6   3   58.09   11.50
   1   6   3   61.79   12.80
   1   6   3   31.60    8.70
  -2  -6  -3   36.50   19.30
  -2  -6  -3   37.60    8.60
  -2  -6  -3   37.10   12.90
   2   6   3   23.50   10.50
   2   6   3   39.10   11.00
   2   6   3   44.50   11.70
  -3  -6  -3    7.50   17.50
  -3  -6  -3   -4.30   11.10
  -3  -6  -3    5.10    6.60
   3   6   3   -0.80    6.60
   3   6   3   -3.10    6.60
  -4  -6  -3    6.90   10.80
  -4  -6  -3   14.00   14.60
  -4  -6  -3   23.20   10.70
  -4  -6  -3    0.20   21.40
   4   6   3   43.20   17.30
   4   6   3    6.10   12.50
   4   6   3   -3.70    8.40
  -5  -6  -3   22.80   22.80
  -5  -6  -3   36.00   22.30
  -5  -6  -3   59.09   18.70
  -5  -6  -3   32.10   15.80
   5   6   3   28.90   11.00
   4  -7  -3   29.80   14.30
   4  -7  -3   42.70   16.50
  -4   7   3   44.20   16.50
  -4   7   3   37.80   13.20
   3  -7  -3   14.90   12.80
   3  -7  -3   37.10   13.70
  -3   7   3   44.10   14.50
  -3   7   3   27.60   13.20
  -3   7   3    5.20    9.90
   2  -7  -3   61.39   16.80
  -2   7   3   56.29   15.00
  -2   7   3   50.49   13.00
  -2   7   3   45.00   13.00
   1  -7  -3   84.89   16.70
  -1   7   3   96.19   16.40
  -1   7   3   89.09   15.40
   0  -7  -3   32.20   14.20
   0  -7  -3   33.00   16.30
   0   7   3   59.99   13.80
   0   7   3   36.90   12.40
   0   7   3   50.59   14.90
  -1  -7  -3   -4.30   17.20
  -1  -7  -3   20.90   11.40
  -1  -7  -3    6.30    4.60
   1   7   3    1.30    9.30
   1   7   3    8.40    9.00
   1   7   3   -5.60    9.50
  -2  -7  -3  -19.00   19.00
  -2  -7  -3    2.20    5.00
  -2  -7  -3    6.40   12.20
   2   7   3    8.30   10.20
   2   7   3    7.10    7.80
   2   7   3    5.10    8.00
  -3  -7  -3   11.90   12.90
  -3  -7  -3   -2.20   17.20
  -3  -7  -3    4.20    7.10
   3   7   3   -3.20    9.90
   3   7   3   16.20   10.50
  -4  -7  -3   67.79   23.40
  -4  -7  -3   14.20   10.10
  -4  -7  -3   19.20   26.30
   4   7   3   29.00   14.30
   4   7   3   35.70   13.70
   3  -8  -3   33.50   15.10
  -3   8   3   12.00   15.00
  -3   8   3   15.60   21.90
   2  -8  -3   13.40   15.70
   2  -8  -3   17.60   13.40
  -2   8   3   14.20   12.80
  -2   8   3   23.80   11.50
   1  -8  -3   25.10   16.60
  -1   8   3    6.30   11.30
  -1   8   3   11.10   10.70
   0  -8  -3    0.10   12.10
   0   8   3    5.00   14.30
   0   8   3   16.70   13.10
   0   8   3   10.50   10.10
  -1  -8  -3   -6.60   20.40
  -1  -8  -3   38.70   17.50
   1   8   3   32.80   14.70
   1   8   3   28.10   13.90
   1   8   3   13.60   11.90
  -2  -8  -3  -13.60   19.50
   2   8   3   12.20   12.90
   2   9  -4   17.40   13.60
   2   9  -4   31.60   15.50
   2   9  -4    4.50   10.90
  -2  -9   4   18.70   23.50
  -2  -9   4    5.80   13.20
   1   9  -4    0.20   12.70
   1   9  -4  -19.60   10.30
   1   9  -4  -16.40   10.80
  -1  -9   4    4.00   17.40
  -1  -9   4   10.80   13.80
   0   9  -4   11.40   12.70
   0   9  -4   20.60   12.50
   0   9  -4   -0.70   12.60
   0  -9   4    4.80   11.50
  -1   9  -4   30.40   13.70
  -1   9  -4   20.80   14.80
  -1   9  -4   11.60   13.20
  -1   9  -4   19.50   12.20
   1  -9   4   34.60   10.10
  -2   9  -4  -10.40   11.40
  -2   9  -4   10.80   15.00
  -2   9  -4   -6.30   13.30
  -2   9  -4   14.70   13.60
   2  -9   4    8.80   11.30
  -3   9  -4   83.59   22.50
  -3   9  -4   57.29   16.30
   3  -9   4   53.29   16.40
   4   8  -4   -5.30   12.80
   4   8  -4   14.80   12.30
   4   8  -4   28.60   17.90
  -4  -8   4   29.40   17.20
  -4  -8   4   -1.30   21.00
  -4  -8   4    3.70   13.20
   3   8  -4   93.09   19.10
   3   8  -4  117.39   19.60
   3   8  -4   67.59   15.30
  -3  -8   4  145.39   26.30
  -3  -8   4  127.09   20.20
  -3  -8   4  136.39   30.20
   2   8  -4   40.20   13.10
   2   8  -4   56.19   13.70
   2   8  -4   59.79   14.50
  -2  -8   4   63.19   22.00
  -2  -8   4   70.79   16.20
  -2  -8   4   37.20   13.20
   1   8  -4    0.40    7.00
   1   8  -4  -12.90    7.10
   1   8  -4   -2.20    8.60
  -1  -8   4   10.30   19.60
  -1  -8   4    3.80    9.30
   0   8  -4   35.20   12.90
   0   8  -4   23.20   10.20
   0   8  -4   18.60   11.10
   0   8  -4   18.10   10.50
   0  -8   4   42.40   14.10
   0  -8   4   31.80   11.80
   0  -8   4   35.70   10.20
  -1   8  -4   14.40   12.40
  -1   8  -4   11.60    9.80
  -1   8  -4    2.40    8.40
  -1   8  -4   -7.10    8.00
  -1   8  -4   -0.80    9.20
  -1   8  -4   -4.40    8.50
   1  -8   4    6.60    7.20
  -2   8  -4   59.99   13.20
  -2   8  -4   50.69   13.50
  -2   8  -4   61.99   15.60
  -2   8  -4   42.50   13.40
  -2   8  -4   73.19   15.20
  -2   8  -4   60.69   12.80
   2  -8   4   60.49   15.10
  -3   8  -4    4.00    9.70
  -3   8  -4   20.50   12.90
   3  -8   4   10.10   11.10
   3  -8   4    0.30    8.00
  -4   8  -4   45.90   17.70
  -4   8  -4   28.60   14.50
   4  -8   4   46.60   16.30
   4  -8   4   37.10   12.50
   5   7  -4    8.90   14.10
   5   7  -4   42.00   18.80
  -5  -7   4   35.90   11.40
  -5  -7   4   21.50   16.10
  -5  -7   4   57.79   29.90
   4   7  -4   13.00   10.40
   4   7  -4   12.40   10.50
   4   7  -4   14.10   10.70
  -4  -7   4    8.80   15.50
  -4  -7   4   -3.50   11.20
  -4  -7   4   10.70    6.90
   3   7  -4   60.19   14.60
   3   7  -4   78.19   15.70
   3   7  -4   51.39   12.90
  -3  -7   4   78.69   24.50
  -3  -7   4   61.09    9.40
   2   7  -4    9.70    8.90
   2   7  -4   12.70   14.10
   2   7  -4   16.00   10.70
  -2  -7   4   28.60   11.20
  -2  -7   4   13.90    8.40
  -2  -7   4   26.40   14.20
   1   7  -4    9.30    9.20
   1   7  -4   -8.80    4.90
   1   7  -4    1.30    3.40
   1   7  -4   14.70    8.00
  -1  -7   4   12.80   11.30
  -1  -7   4   -0.60    6.90
  -1  -7   4    7.90    6.60
   0   7  -4    5.30    9.50
   0   7  -4    4.70    7.20
   0   7  -4   -6.70    8.60
   0   7  -4    4.30    6.90
   0   7  -4    3.10    6.00
   0   7  -4    9.00    8.90
   0  -7   4   -6.20    5.50
   0  -7   4   18.70    8.40
   0  -7   4   -0.90    6.20
   0  -7   4   13.10    9.50
  -1   7  -4   -3.30    6.30
  -1   7  -4    6.50    7.70
  -1   7  -4   -2.80    7.20
  -1   7  -4   23.90   11.10
  -1   7  -4    8.30    8.30
  -1   7  -4    6.10    8.70
   1  -7   4    6.70    5.60
   1  -7   4   11.70    7.40
   1  -7   4    0.50    7.00
   1  -7   4    4.20    5.60
   1  -7   4   -3.80    5.40
  -2   7  -4    1.10    8.70
  -2   7  -4   -4.50    8.20
  -2   7  -4    2.80    7.40
  -2   7  -4   -1.20    7.60
  -2   7  -4   15.20   10.90
  -2   7  -4    3.40    8.50
   2  -7   4    5.00    8.00
   2  -7   4    4.70    4.80
   2  -7   4    8.20    7.10
  -3   7  -4  277.67   19.30
  -3   7  -4  253.47   22.50
  -3   7  -4  280.27   26.10
   3  -7   4  293.07   24.30
   3  -7   4  255.07   20.30
   3  -7   4  260.97   19.80
  -4   7  -4  -17.90   10.10
  -4   7  -4    3.70   12.30
   4  -7   4   -3.90    8.30
   4  -7   4   -5.20   10.50
  -5   7  -4   27.50   13.00
   5  -7   4    9.50   12.40
   5  -7   4   29.40   14.80
   5   6  -4   29.90   14.60
   5   6  -4   23.60   11.20
   5   6  -4   34.20   14.30
  -5  -6   4   12.00    9.70
  -5  -6   4   13.30   11.90
  -5  -6   4   40.00   14.30
   4   6  -4   64.69   13.70
   4   6  -4   38.40   11.50
   4   6  -4   53.19   13.60
  -4  -6   4   63.29   15.90
  -4  -6   4   83.69   20.80
  -4  -6   4   63.39   13.20
   3   6  -4  103.89   14.40
   3   6  -4  102.99   16.00
   3   6  -4   84.89   14.50
   3   6  -4   69.19   14.00
  -3  -6   4   95.39   11.70
  -3  -6   4   82.89   20.20
  -3  -6   4   80.59   16.70
   2   6  -4   57.89   12.70
   2   6  -4   69.99    9.90
   2   6  -4   46.40   10.70
   2   6  -4   65.89   11.50
  -2  -6   4   75.49    8.60
  -2  -6   4   52.59   16.10
  -2  -6   4   48.00   12.40
   1   6  -4   69.69   12.00
   1   6  -4   87.79   13.60
   1   6  -4   63.29   10.70
   1   6  -4   85.49   11.00
   1   6  -4   71.99   12.90
   1   6  -4   77.29    8.40
  -1  -6   4   94.09   18.90
  -1  -6   4   53.49    8.40
  -1  -6   4   68.49    9.70
  -1  -6   4   65.79   12.40
   0   6  -4   -1.30    5.20
   0   6  -4    2.00    6.10
   0   6  -4   -0.70    5.20
   0   6  -4   -0.80    6.40
   0   6  -4    7.30    6.90
   0  -6   4   22.80    9.50
   0  -6   4    9.70    5.40
   0  -6   4    0.80    6.20
   0  -6   4   -1.00    3.30
   0  -6   4    7.10   11.10
   0  -6   4    5.50    3.90
  -1   6  -4   -1.50    5.30
  -1   6  -4   13.60    7.40
  -1   6  -4   -3.70    5.90
  -1   6  -4   -5.90    5.80
  -1   6  -4   -3.10    4.80
  -1   6  -4    6.20    6.20
   1  -6   4    0.70    4.20
   1  -6   4    4.60    5.10
   1  -6   4    5.80    5.40
   1  -6   4    7.70    5.20
   1  -6   4    8.80    7.20
   1  -6   4    0.70    4.30
  -2   6  -4  205.48   16.30
  -2   6  -4  228.08   15.90
  -2   6  -4  193.98   16.70
  -2   6  -4  189.38   16.80
  -2   6  -4  224.18   19.90
  -2   6  -4  253.27   19.50
   2  -6   4  235.68   17.10
   2  -6   4  230.58   16.20
   2  -6   4  267.07   17.80
   2  -6   4  233.88   24.50
   2  -6   4  227.18   18.40
  -3   6  -4   -8.70    9.10
  -3   6  -4   -4.40    8.40
  -3   6  -4    3.00    6.90
   3  -6   4    7.00    8.40
   3  -6   4    2.10    5.60
  -4   6  -4   66.19   15.60
  -4   6  -4   49.90   13.80
   4  -6   4   57.59   14.20
   4  -6   4   82.29   15.70
  -5   6  -4   36.50   13.50
   5  -6   4   53.49   14.40
   5  -6   4   22.50   11.90
  -6   6  -4   25.30   23.20
   6  -6   4   52.59   17.60
   6  -6   4   55.79   16.90
   6   5  -4   62.49   18.10
   6   5  -4   57.29   16.30
  -6  -5   4   36.70   20.80
  -6  -5   4   57.99   19.10
  -6  -5   4   50.59   13.60
   5   5  -4  127.29   20.50
   5   5  -4  122.99   17.60
  -5  -5   4  129.79   18.40
  -5  -5   4   95.29   19.70
   4   5  -4    2.30    7.10
   4   5  -4    4.40    5.40
   4   5  -4   15.00    9.00
   4   5  -4   -2.50    7.30
  -4  -5   4   -4.10    8.70
  -4  -5   4   -2.00    4.40
  -4  -5   4    1.80   11.40
  -4  -5   4    6.30    7.30
   3   5  -4  105.99   13.90
   3   5  -4   79.19   13.10
   3   5  -4   74.39   12.20
   3   5  -4   90.29   14.60
  -3  -5   4   91.99   16.70
  -3  -5   4  123.59   22.40
  -3  -5   4  114.79   10.80
  -3  -5   4   75.59   11.50
   2   5  -4   16.80    9.00
   2   5  -4   18.50    7.30
   2   5  -4   25.30    9.70
   2   5  -4   14.40   11.50
  -2  -5   4   24.70    6.50
  -2  -5   4   17.50    7.70
  -2  -5   4   17.10    9.40
  -2  -5   4   19.50    4.90
  -2  -5   4   17.10   10.50
   1   5  -4   17.60    4.20
   1   5  -4    7.90    4.40
   1   5  -4    6.50    4.80
   1   5  -4   11.20    5.40
   1   5  -4   11.20    5.00
   1   5  -4   13.20    6.20
   1   5  -4   13.20    6.00
   1   5  -4    7.90    4.10
  -1  -5   4   10.60    8.90
  -1  -5   4   14.30    5.40
  -1  -5   4   10.50    3.20
  -1  -5   4   14.00    4.30
  -1  -5   4   16.20    3.10
  -1  -5   4   21.10    7.40
  -1  -5   4   17.20    5.30
  -1  -5   4   15.40    4.60
   0   5  -4   28.10    7.50
   0   5  -4   17.30    6.50
   0   5  -4   14.30    2.50
   0   5  -4   21.80    6.10
   0   5  -4   29.50    8.00
   0   5  -4   20.10    2.30
   0   5  -4   20.80    2.40
   0   5  -4   30.40    6.90
   0   5  -4   13.70    4.90
   0  -5   4   24.10    7.20
   0  -5   4   15.30    4.10
   0  -5   4   22.20    5.60
   0  -5   4   18.10    5.10
   0  -5   4   32.70   10.40
   0  -5   4   28.30    6.30
  -1   5  -4    4.00    4.60
  -1   5  -4    7.20    6.80
  -1   5  -4    6.50    6.70
  -1   5  -4    8.50    4.50
  -1   5  -4    2.30    5.40
  -1   5  -4    2.10    4.50
   1  -5   4    6.60    4.60
   1  -5   4    6.90    4.20
   1  -5   4    9.90    6.20
   1  -5   4    5.60    4.80
   1  -5   4    7.30    4.40
   1  -5   4    6.70    4.10
  -2   5  -4  412.56   24.80
  -2   5  -4  401.46   20.60
  -2   5  -4  398.96   23.40
  -2   5  -4  413.86   20.70
  -2   5  -4  385.06   20.50
  -2   5  -4  409.16   21.60
   2  -5   4  380.76   22.70
   2  -5   4  441.66   22.00
   2  -5   4  373.56   17.20
  -3   5  -4  507.25   29.60
  -3   5  -4  512.45   24.10
  -3   5  -4  533.15   28.70
  -3   5  -4  479.05   22.50
   3  -5   4  504.25   26.70
   3  -5   4  492.25   18.50
   3  -5   4  518.75   29.20
  -4   5  -4   -2.10    5.20
  -4   5  -4    5.80    9.50
   4  -5   4    4.00    7.70
   4  -5   4   -4.30    3.60
   4  -5   4   -7.70    6.00
   4  -5   4    7.50    3.90
  -5   5  -4  102.19   20.60
   5  -5   4   58.99    9.00
   5  -5   4   77.19   15.80
   5  -5   4   93.39   17.40
  -6   5  -4   25.00   15.10
   6  -5   4   21.60   12.60
   6  -5   4   -2.30    9.20
   6   4  -4   17.20   11.00
   6   4  -4    0.30   13.30
  -6  -4   4    3.20    7.90
  -6  -4   4    9.80    9.60
  -6  -4   4   27.20   13.70
  -6  -4   4    4.20   14.40
   5   4  -4   75.09   14.80
   5   4  -4   86.29   14.40
   5   4  -4  110.69   16.90
   5   4  -4   93.29   19.90
  -5  -4   4  114.69   17.10
  -5  -4   4  104.79   21.40
  -5  -4   4  107.49   19.70
  -5  -4   4  108.09   16.20
   4   4  -4  114.09   16.70
   4   4  -4  130.99   16.90
   4   4  -4  134.89   17.80
   4   4  -4   88.49   12.70
  -4  -4   4  153.38   25.30
  -4  -4   4  105.29   14.40
  -4  -4   4  103.49   12.90
  -4  -4   4  133.69   19.80
   3   4  -4   12.50    6.50
   3   4  -4   -9.30    7.60
   3   4  -4    2.90    5.80
   3   4  -4    5.30    7.70
   3   4  -4    7.60    6.20
   3   4  -4   -0.10    4.30
  -3  -4   4    7.10    5.30
  -3  -4   4    0.50    7.40
  -3  -4   4    1.30   10.90
  -3  -4   4    9.10    5.70
   2   4  -4   33.70    4.00
   2   4  -4   26.10    6.90
   2   4  -4   28.10    8.00
   2   4  -4   40.50    7.10
   2   4  -4   51.49    7.20
   2   4  -4   26.10    6.50
   2   4  -4   43.80   10.80
   2   4  -4   46.40    7.90
  -2  -4   4   30.60    3.40
  -2  -4   4   35.50    4.50
  -2  -4   4   47.00   12.50
  -2  -4   4   35.00    6.80
  -2  -4   4   28.50    5.40
  -2  -4   4   37.80    7.10
  -2  -4   4   34.20    6.10
   1   4  -4  149.29    9.70
   1   4  -4  163.88    9.30
   1   4  -4  140.19    9.90
   1   4  -4  135.09   10.40
   1   4  -4  139.29    8.60
   1   4  -4  142.29    9.50
   1   4  -4  135.49   11.20
   1   4  -4  157.18   12.00
   1   4  -4  153.48   12.50
  -1  -4   4  158.58    8.20
  -1  -4   4  147.39   12.40
  -1  -4   4  135.99    8.30
  -1  -4   4  125.19    6.70
  -1  -4   4  137.69    9.00
  -1  -4   4  143.69   15.20
  -1  -4   4  130.19    7.60
  -1  -4   4  153.48   10.90
  -1  -4   4  132.59   10.80
   0   4  -4   70.99    4.70
   0   4  -4   87.69   10.40
   0   4  -4   74.89    5.10
   0   4  -4   71.59   10.60
   0   4  -4   82.29    9.60
   0   4  -4   72.19   10.10
   0   4  -4   73.29    4.90
   0   4  -4   80.69   10.00
   0   4  -4   86.09    5.50
   0   4  -4   76.19    8.40
   0   4  -4   81.79    7.40
   0  -4   4   95.49    9.20
   0  -4   4   80.69    8.80
   0  -4   4   64.39    6.60
   0  -4   4   87.59    9.40
   0  -4   4   86.49    9.40
   0  -4   4   76.69    8.40
   0  -4   4   76.49    7.10
   0  -4   4   74.39    9.70
  -1   4  -4   79.29    8.00
  -1   4  -4   84.59    9.50
  -1   4  -4   81.49    4.60
  -1   4  -4   84.79   11.50
  -1   4  -4   76.19    3.80
  -1   4  -4   81.19    4.50
  -1   4  -4   85.89   11.00
  -1   4  -4   91.59    8.40
  -1   4  -4   99.39    9.70
   1  -4   4   79.19    7.30
   1  -4   4  106.79    9.40
   1  -4   4   83.29    4.10
   1  -4   4   96.29    8.00
   1  -4   4   82.79    7.40
   1  -4   4   83.19    8.40
   1  -4   4   90.59    7.50
   1  -4   4   93.79   11.40
   1  -4   4   67.19    7.30
  -2   4  -4  604.54   24.70
  -2   4  -4  583.54   19.20
  -2   4  -4  586.34   28.50
  -2   4  -4  549.05   22.80
  -2   4  -4  593.44   25.10
  -2   4  -4  571.04   37.70
  -2   4  -4  554.04   18.90
  -2   4  -4  602.54   23.80
   2  -4   4  555.44   24.70
   2  -4   4  547.05   24.20
   2  -4   4  556.64   22.70
   2  -4   4  576.94   22.50
   2  -4   4  564.84   19.20
   2  -4   4  588.84   25.20
   2  -4   4  568.54   18.90
   2  -4   4  571.04   16.40
   2  -4   4  572.54   28.10
  -3   4  -4   27.10    5.70
  -3   4  -4   34.00    9.70
  -3   4  -4   40.40    6.80
  -3   4  -4   27.30    6.70
   3  -4   4   12.50    5.90
   3  -4   4   31.40    8.60
   3  -4   4   28.00    5.70
   3  -4   4   32.60    5.20
   3  -4   4   26.90    5.40
  -4   4  -4   64.99   10.80
  -4   4  -4   40.80   12.50
   4  -4   4   45.40    8.10
   4  -4   4   64.49   12.20
   4  -4   4   57.39   12.20
  -5   4  -4   15.80    9.10
   5  -4   4   31.00    7.30
   5  -4   4   18.60   10.60
   5  -4   4   12.30    9.80
  -6   4  -4   57.69   16.20
   6  -4   4   47.00   14.10
   6  -4   4   43.00   13.90
   6  -4   4   49.20   10.10
  -7   4  -4   26.00   14.80
   7  -4   4   17.70   17.90
   7  -4   4   42.40   20.10
   7  -4   4   19.60   11.20
   7   3  -4   20.20   13.30
   7   3  -4   22.50   14.40
  -7  -3   4  -10.00   17.00
  -7  -3   4   -6.60   11.00
  -7  -3   4  -11.40   13.70
   6   3  -4  183.38   20.60
   6   3  -4  233.68   22.00
  -6  -3   4  221.48   22.90
  -6  -3   4  194.48   20.00
  -6  -3   4  201.78   25.60
  -6  -3   4  229.98   29.80
   5   3  -4   91.69   16.10
   5   3  -4  115.19   18.60
   5   3  -4   95.09   16.20
  -5  -3   4  100.69   18.00
  -5  -3   4  106.99   15.40
  -5  -3   4  140.59   24.90
  -5  -3   4   83.09   15.90
   4   3  -4   52.89   11.00
   4   3  -4   81.89   14.00
   4   3  -4   67.39   11.20
   4   3  -4   71.49   11.10
   4   3  -4   53.49   11.80
  -4  -3   4   47.30   12.70
  -4  -3   4   62.39   11.40
  -4  -3   4   79.59   13.60
  -4  -3   4   68.09   17.40
   3   3  -4    4.00    5.30
   3   3  -4    0.60    3.70
   3   3  -4   -2.80    4.30
   3   3  -4    1.50    3.80
   3   3  -4    3.00    4.60
   3   3  -4    9.80    5.50
  -3  -3   4    5.10    3.50
  -3  -3   4    0.50    9.40
  -3  -3   4    5.00    4.40
  -3  -3   4    8.80    5.10
  -3  -3   4    3.70    5.80
  -3  -3   4    4.20    4.80
   2   3  -4   73.69    5.70
   2   3  -4   73.19    8.90
   2   3  -4   87.29    9.00
   2   3  -4   79.89   10.50
   2   3  -4   93.69    8.40
   2   3  -4   60.79    8.80
   2   3  -4   80.99    9.20
   2   3  -4   72.79    9.40
  -2  -3   4   80.79    9.30
  -2  -3   4   68.89   12.50
  -2  -3   4   73.89    9.80
  -2  -3   4   78.39    7.40
  -2  -3   4   72.09    8.20
  -2  -3   4   84.19   10.30
  -2  -3   4   96.19   12.40
  -2  -3   4   65.49    5.00
   1   3  -4  372.96   18.00
   1   3  -4  323.57   16.20
   1   3  -4  345.17   16.40
   1   3  -4  341.77   15.20
   1   3  -4  326.27   14.10
   1   3  -4  326.07   13.90
   1   3  -4  350.76   15.40
   1   3  -4  327.07   13.20
   1   3  -4  355.56   17.50
   1   3  -4  317.37   16.90
  -1  -3   4  334.37   17.70
  -1  -3   4  270.37   15.60
  -1  -3   4  343.77   13.50
  -1  -3   4  347.57   13.90
  -1  -3   4  318.97   12.10
  -1  -3   4  318.37   15.40
  -1  -3   4  333.57   17.20
  -1  -3   4  323.77   18.80
  -1  -3   4  347.17   17.10
  -1  -3   4  330.17   13.90
   0   3  -4  191.58    9.40
   0   3  -4  179.38   11.10
   0   3  -4  154.38   10.90
   0   3  -4  174.48    8.00
   0   3  -4  184.18    8.80
   0   3  -4  176.48   11.20
   0   3  -4  187.08   11.00
   0   3  -4  180.28   12.40
   0  -3   4  180.78   10.00
   0  -3   4  175.48   10.50
   0  -3   4  173.28   11.80
   0  -3   4  171.38    8.80
   0  -3   4  176.48   10.40
   0  -3   4  172.78    7.60
   0  -3   4  168.18   11.90
   0  -3   4  176.78   11.30
   0  -3   4  190.58   10.90
   0  -3   4  188.38    9.10
   0  -3   4  166.18    7.20
   0  -3   4  172.68   11.20
   0  -3   4  179.08    7.40
   0  -3   4  185.48   11.60
  -1   3  -4   19.50    6.20
  -1   3  -4   24.80    3.70
  -1   3  -4   24.70    5.90
  -1   3  -4   22.50    6.40
  -1   3  -4   19.30    5.10
  -1   3  -4   16.20    4.60
  -1   3  -4   23.10    3.80
  -1   3  -4   21.80    4.60
  -1   3  -4   24.20    5.80
   1  -3   4   15.70    6.70
   1  -3   4   31.60    7.00
   1  -3   4   37.40    7.50
   1  -3   4   16.60    6.40
   1  -3   4   11.00    4.90
   1  -3   4   19.10    2.90
   1  -3   4    8.60    7.70
   1  -3   4   20.50    3.50
   1  -3   4   30.40    5.70
   1  -3   4   18.20    4.80
   1  -3   4   16.10    6.20
   1  -3   4   26.10    3.70
   1  -3   4   17.80    4.50
   1  -3   4    9.70    5.30
  -2   3  -4 2687.93   72.59
  -2   3  -4 2707.43   73.49
  -2   3  -4 2645.34   80.49
  -2   3  -4 2669.53   77.29
  -2   3  -4 2831.42   77.09
  -2   3  -4 2822.62   74.59
   2  -3   4 2670.93   78.19
   2  -3   4 2800.92   71.99
   2  -3   4 2762.82   71.59
   2  -3   4 2723.73   72.99
   2  -3   4 2561.94   73.59
   2  -3   4 2657.33   75.99
   2  -3   4 2742.73   73.59
   2  -3   4 2782.82   80.19
   2  -3   4 2704.63   77.89
   2  -3   4 2681.63   76.19
   2  -3   4 2535.95   77.29
  -3   3  -4  433.56   26.00
  -3   3  -4  337.37   14.00
  -3   3  -4  349.27   20.90
  -3   3  -4  316.87   17.40
  -3   3  -4  332.47   16.10
   3  -3   4  299.47   18.90
   3  -3   4  321.67   14.50
   3  -3   4  315.07   17.00
   3  -3   4  331.37   19.90
   3  -3   4  336.97   15.80
   3  -3   4  344.47   15.40
  -4   3  -4   10.90    6.50
  -4   3  -4   24.10    8.20
   4  -3   4   21.40    8.50
   4  -3   4   23.50    7.80
   4  -3   4   23.50    6.90
  -5   3  -4   48.20   12.20
  -5   3  -4   52.69   11.00
   5  -3   4   73.29   11.70
   5  -3   4   78.59   15.40
   5  -3   4   60.99   11.50
  -6   3  -4    0.90    8.10
   6  -3   4   18.10   10.50
   6  -3   4   16.70   11.90
   6  -3   4   18.50    8.20
   7  -3   4    3.30   13.80
   7  -3   4    7.00    8.60
   7   2  -4    0.20   14.10
   7   2  -4    1.00   10.70
  -7  -2   4    7.90   11.80
  -7  -2   4  -10.20    9.40
  -7  -2   4    7.90   14.50
   6   2  -4    8.90    7.80
  -6  -2   4    1.70    8.60
  -6  -2   4    0.40    9.00
  -6  -2   4   -1.90   11.40
   5   2  -4  266.07   20.30
   5   2  -4  235.98   20.20
  -5  -2   4  214.28   20.80
  -5  -2   4  263.27   25.60
  -5  -2   4  264.87   20.50
  -5  -2   4  237.78   19.40
  -5  -2   4  265.17   23.50
   4   2  -4  139.29   18.00
   4   2  -4  137.39   16.50
   4   2  -4  153.58   14.10
   4   2  -4  114.09   11.20
  -4  -2   4  134.09   18.50
  -4  -2   4  132.19   18.20
  -4  -2   4  155.98   14.60
  -4  -2   4  151.78   16.10
   3   2  -4   11.50    4.60
   3   2  -4   26.80    7.10
   3   2  -4   22.90    6.00
   3   2  -4   12.00    6.00
   3   2  -4   16.30    4.90
  -3  -2   4   23.50    7.20
  -3  -2   4   27.90    8.40
  -3  -2   4   12.20    4.40
  -3  -2   4   18.70    5.90
  -3  -2   4   17.20    4.70
  -3  -2   4   12.90    5.20
  -3  -2   4   11.50    8.30
   2   2  -4  628.34   17.30
   2   2  -4  622.24   25.70
   2   2  -4  662.93   24.70
   2   2  -4  595.84   25.20
   2   2  -4  606.24   25.60
   2   2  -4  628.74   23.00
   2   2  -4  593.44   23.00
   2   2  -4  632.14   19.90
   2   2  -4  681.93   25.40
   2   2  -4  661.93   26.10
  -2  -2   4  612.04   24.40
  -2  -2   4  593.74   19.60
  -2  -2   4  632.74   23.60
  -2  -2   4  596.44   23.50
  -2  -2   4  660.63   26.10
  -2  -2   4  618.44   26.40
  -2  -2   4  623.54   26.90
  -2  -2   4  655.23   22.80
   1   2  -4   17.80    4.40
   1   2  -4   22.30    4.90
   1   2  -4   22.20    5.10
   1   2  -4   19.30    3.50
   1   2  -4   19.60    5.90
   1   2  -4   24.70    3.30
   1   2  -4   32.90    6.10
   1   2  -4   22.90    5.00
   1   2  -4   27.50    4.70
   1   2  -4   27.60    5.70
  -1  -2   4   26.80    5.40
  -1  -2   4   15.20    5.30
  -1  -2   4   20.50    4.30
  -1  -2   4   23.00    5.80
  -1  -2   4   26.80    5.50
  -1  -2   4   19.30    4.40
  -1  -2   4   26.40    5.50
  -1  -2   4   23.10    4.40
  -1  -2   4   24.60    3.20
   0   2  -4   81.09    7.10
   0   2  -4   79.69    6.10
   0   2  -4   74.09    5.10
   0   2  -4   76.39    6.70
   0   2  -4   71.19    6.80
   0   2  -4   81.29    6.50
   0   2  -4   85.99    6.50
   0   2  -4   76.39    7.40
   0   2  -4   69.69    5.40
   0  -2   4   68.19    5.40
   0  -2   4   74.49    6.30
   0  -2   4   69.19    6.60
   0  -2   4   67.99    6.90
   0  -2   4   72.99    6.10
   0  -2   4   76.19    7.20
   0  -2   4   77.09    4.30
   0  -2   4   80.69    5.40
   0  -2   4   72.69    6.80
   0  -2   4   81.49    4.50
   0  -2   4   71.99    6.00
  -1   2  -4  485.35   17.10
  -1   2  -4  474.15   17.80
  -1   2  -4  501.95   19.00
  -1   2  -4  483.25   20.90
  -1   2  -4  470.75   19.80
  -1   2  -4  501.55   19.50
  -1   2  -4  463.25   18.20
  -1   2  -4  500.85   15.80
   1  -2   4  493.25   20.30
   1  -2   4  502.65   20.80
   1  -2   4  485.55   16.10
   1  -2   4  491.95   17.90
   1  -2   4  494.15   19.70
   1  -2   4  526.65   20.90
   1  -2   4  478.75   15.60
   1  -2   4  521.25   16.90
   1  -2   4  466.45   21.50
   1  -2   4  501.45   17.30
   1  -2   4  506.15   17.10
   1  -2   4  484.35   18.40
   1  -2   4  519.85   19.40
  -2   2  -4 1195.68   41.30
  -2   2  -4 1233.38   36.00
  -2   2  -4 1200.88   41.10
  -2   2  -4 1172.68   38.10
  -2   2  -4 1265.77   37.50
  -2   2  -4 1248.28   39.20
  -2   2  -4 1188.68   40.50
  -2   2  -4 1216.68   37.10
  -2   2  -4 1188.38   39.60
   2  -2   4 1230.78   36.70
   2  -2   4 1187.88   41.00
   2  -2   4 1269.97   37.40
   2  -2   4 1248.68   38.50
   2  -2   4 1153.88   39.90
   2  -2   4 1168.58   40.50
   2  -2   4 1217.78   33.40
   2  -2   4 1199.88   40.70
   2  -2   4 1204.58   41.00
   2  -2   4 1236.88   40.50
  -3   2  -4  399.66   19.10
  -3   2  -4  418.96   14.40
  -3   2  -4  363.56   20.40
  -3   2  -4  385.26   19.40
  -3   2  -4  391.96   20.60
  -3   2  -4  452.45   19.50
   3  -2   4  400.86   17.80
   3  -2   4  415.26   19.70
   3  -2   4  370.36   14.60
   3  -2   4  414.56   18.70
   3  -2   4  376.76   20.00
   3  -2   4  395.46   21.30
   3  -2   4  405.96   21.40
  -4   2  -4   94.39   12.70
  -4   2  -4   58.09   14.00
  -4   2  -4   98.99   15.20
  -4   2  -4   89.59   13.70
  -4   2  -4   69.69   12.50
   4  -2   4   60.49    9.60
   4  -2   4   71.69   12.00
   4  -2   4   71.29   13.00
  -5   2  -4   16.30   10.00
  -5   2  -4   30.80    9.30
  -5   2  -4   21.80    8.40
  -5   2  -4   19.00    7.60
   5  -2   4   26.10   10.70
   5  -2   4    4.50    7.70
  -6   2  -4   40.50   12.10
  -6   2  -4   30.20   13.90
  -6   2  -4   37.10   14.60
   6  -2   4   38.30   14.20
   6  -2   4   41.80   11.20
  -7   2  -4   27.80   16.10
   7  -2   4   22.00   10.40
   7  -2   4    6.40   17.30
   7   1  -4  -31.70    8.90
  -7  -1   4   -0.30   12.40
  -7  -1   4   13.50   16.90
  -7  -1   4   19.10   13.50
   6   1  -4  273.57   23.30
   6   1  -4  296.57   23.90
  -6  -1   4  296.37   25.60
  -6  -1   4  282.07   21.20
  -6  -1   4  312.47   24.00
  -6  -1   4  294.77   30.50
   5   1  -4   30.80   11.60
   5   1  -4   16.80    8.80
  -5  -1   4   18.90   11.70
  -5  -1   4   -8.00    9.50
  -5  -1   4   21.80   12.70
  -5  -1   4   17.70   11.20
  -5  -1   4   17.20   12.70
   4   1  -4   46.40    7.30
   4   1  -4   39.30    9.60
   4   1  -4   34.20    9.20
   4   1  -4   42.40   10.40
   4   1  -4   34.70    9.30
  -4  -1   4   41.00   12.00
  -4  -1   4   40.10    8.60
  -4  -1   4   35.30    9.80
  -4  -1   4   48.80   11.40
   3   1  -4   55.39   10.10
   3   1  -4   58.59    8.30
   3   1  -4   53.79    9.90
   3   1  -4   53.89    7.60
   3   1  -4   58.19   11.00
   3   1  -4   68.99   10.00
  -3  -1   4   73.79   10.00
  -3  -1   4   68.69   10.60
  -3  -1   4   64.59    6.90
  -3  -1   4   59.09    5.80
  -3  -1   4   51.89    4.30
  -3  -1   4   75.89   11.20
  -3  -1   4   63.79    9.20
  -3  -1   4   53.99   11.90
   2   1  -4   -4.60    3.30
   2   1  -4   -0.30    3.70
   2   1  -4   -1.50    3.50
   2   1  -4    1.90    2.80
   2   1  -4   -2.60    3.70
   2   1  -4    3.00    4.90
   2   1  -4    2.60    3.90
   2   1  -4    1.30    4.30
   2   1  -4    2.60    3.20
  -2  -1   4   -0.60    2.30
  -2  -1   4    6.70    3.50
  -2  -1   4    5.20    3.70
  -2  -1   4    6.20    4.00
  -2  -1   4    0.40    4.10
  -2  -1   4    2.90    1.80
  -2  -1   4    1.70    4.60
  -2  -1   4    1.60    4.50
   1   1  -4 1970.40   57.29
   1   1  -4 2017.60   58.49
   1   1  -4 2034.70   58.99
   1   1  -4 2088.69   57.89
   1   1  -4 2011.80   58.49
   1   1  -4 2069.29   59.59
   1   1  -4 2026.20   55.79
   1   1  -4 1997.30   60.29
  -1  -1   4 1984.40   60.19
  -1  -1   4 2163.98   58.29
  -1  -1   4 2105.69   59.19
  -1  -1   4 2123.69   59.19
  -1  -1   4 2182.08   60.49
  -1  -1   4 2148.29   55.99
  -1  -1   4 2171.48   57.79
   0   1  -4   60.69    5.10
   0   1  -4   54.59    6.40
   0   1  -4   57.29    5.50
   0   1  -4   54.29    5.10
   0   1  -4   58.29    6.10
   0   1  -4   60.19    9.00
   0   1  -4   56.19    6.60
   0   1  -4   57.29    5.30
   0  -1   4   54.39    4.60
   0  -1   4   61.39    6.10
   0  -1   4   59.09    6.10
   0  -1   4   69.19    5.80
   0  -1   4   58.79    5.90
   0  -1   4   66.09    8.00
   0  -1   4   58.69    5.20
   0  -1   4   65.09    5.90
  -1   1  -4  377.46   15.00
  -1   1  -4  365.06   14.70
  -1   1  -4  346.77   15.30
  -1   1  -4  371.56   19.00
  -1   1  -4  354.16   16.00
  -1   1  -4  368.26   15.60
  -1   1  -4  387.66   16.30
  -1   1  -4  363.86   13.70
   1  -1   4  383.56   14.80
   1  -1   4  374.76   16.10
   1  -1   4  361.76   15.70
   1  -1   4  380.36   15.10
   1  -1   4  363.86   13.50
   1  -1   4  376.06   16.60
   1  -1   4  373.16   18.70
   1  -1   4  395.36   16.00
   1  -1   4  349.47   16.50
  -2   1  -4 4942.31  126.69
  -2   1  -4 4593.94  129.19
  -2   1  -4 4805.72  124.89
  -2   1  -4 4640.14  124.39
  -2   1  -4 4693.23  126.59
  -2   1  -4 4739.23  126.59
   2  -1   4 4593.14  126.79
   2  -1   4 4786.32  124.59
   2  -1   4 4615.24  123.69
   2  -1   4 4634.64  129.19
   2  -1   4 4928.61  127.79
   2  -1   4 4868.91  126.39
   2  -1   4 4715.03  125.29
   2  -1   4 4654.33  116.29
  -3   1  -4   10.80    4.50
  -3   1  -4    6.40    5.10
  -3   1  -4    0.70    5.60
  -3   1  -4    0.20    5.70
  -3   1  -4   11.80    4.70
  -3   1  -4    3.20    2.70
   3  -1   4    9.30    4.30
   3  -1   4    4.30    3.60
   3  -1   4   -2.40    4.50
   3  -1   4   -1.20    4.30
   3  -1   4    0.70    3.70
   3  -1   4    5.60    3.80
  -4   1  -4   43.40   11.80
  -4   1  -4   36.70    9.20
  -4   1  -4   33.70    8.40
  -4   1  -4   29.10   10.30
   4  -1   4   29.30   10.30
   4  -1   4   36.00    9.40
   4  -1   4   37.50    8.10
  -5   1  -4   66.39   16.30
  -5   1  -4   33.30   10.30
  -5   1  -4   23.30   10.50
   5  -1   4   26.90    9.20
   5  -1   4   40.10   14.60
  -6   1  -4   10.90    8.80
  -6   1  -4   12.20   11.00
   6  -1   4    4.50   11.00
  -7   1  -4  136.59   26.00
   7  -1   4   95.29   17.10
   7  -1   4  150.58   27.40
   7   0  -4   -1.50   12.20
   7   0  -4  -14.50   10.60
  -7   0   4    5.60   12.20
  -7   0   4   12.10   15.50
  -7   0   4   -5.50   12.30
   6   0  -4   31.50   13.90
   6   0  -4   16.50    8.40
  -6   0   4   25.70   10.10
  -6   0   4   17.70   12.50
  -6   0   4   22.00   11.20
  -6   0   4   22.00   10.30
   5   0  -4  373.06   24.70
   5   0  -4  415.06   26.70
   5   0  -4  436.26   26.60
   5   0  -4  468.95   28.80
  -5   0   4  493.55   31.00
  -5   0   4  468.25   26.80
  -5   0   4  450.75   28.60
  -5   0   4  424.06   27.60
   4   0  -4  105.79   15.40
   4   0  -4   95.19   14.40
   4   0  -4  101.99   11.60
   4   0  -4   98.99    9.30
   4   0  -4   88.79    8.40
   4   0  -4   80.29   11.70
   4   0  -4  120.79   12.60
  -4   0   4  102.29   14.00
  -4   0   4  100.59   14.90
  -4   0   4  120.49   14.30
  -4   0   4  113.49   14.90
  -4   0   4   91.39    8.10
   3   0  -4  154.08   13.40
   3   0  -4  141.29   13.10
   3   0  -4  149.69   12.00
   3   0  -4  142.49   10.90
   3   0  -4  150.68   12.10
   3   0  -4  137.19   11.40
   3   0  -4  143.39    9.10
  -3   0   4  145.59    9.00
  -3   0   4  148.39   12.30
  -3   0   4  150.08   13.00
  -3   0   4  146.59   11.80
  -3   0   4  139.89    7.00
   2   0  -4 1122.69   39.10
   2   0  -4 1161.28   37.00
   2   0  -4 1221.98   37.60
   2   0  -4 1148.49   37.90
   2   0  -4 1176.08   34.90
   2   0  -4 1169.38   41.00
   2   0  -4 1168.28   31.90
   2   0  -4 1136.69   38.10
   2   0  -4 1195.88   40.00
  -2   0   4 1205.88   37.70
  -2   0   4 1231.98   38.60
  -2   0   4 1190.28   32.00
  -2   0   4 1135.69   39.80
  -2   0   4 1233.38   40.60
  -2   0   4 1208.18   35.30
  -2   0   4 1153.88   39.60
  -2   0   4 1169.78   37.80
  -2   0   4 1120.29   40.30
   1   0  -4   52.19    6.70
   1   0  -4   36.20    6.00
   1   0  -4   39.80    3.80
   1   0  -4   42.70    3.60
   1   0  -4   45.20    6.30
   1   0  -4   44.40    7.90
   1   0  -4   40.60    7.20
  -1   0   4   39.80    6.10
  -1   0   4   45.60    6.60
  -1   0   4   47.10    6.00
  -1   0   4   41.00    6.80
  -1   0   4   36.50    6.30
  -1   0   4   43.90    6.20
  -1   0   4   45.00    8.50
   0   0  -4   93.89    7.70
   0   0  -4   93.69    8.30
   0   0  -4   92.79    7.10
   0   0  -4   93.29    9.70
   0   0  -4   97.59    7.20
   0   0  -4   83.99    7.00
   0   0  -4   99.19    8.40
   0   0   4   97.19    6.90
   0   0   4   98.59    9.80
   0   0   4   96.19    7.40
   0   0   4  111.09    8.10
   0   0   4   92.19    7.90
   0   0   4  100.39    5.10
   0   0   4  101.79    7.60
   0   0   4   98.69    7.20
  -1   0  -4  149.19    9.50
  -1   0  -4  136.09   10.00
  -1   0  -4  157.18   10.50
  -1   0  -4  143.59   12.80
  -1   0  -4  144.29    5.80
  -1   0  -4  164.88   10.00
  -1   0  -4  153.28    9.50
   1   0   4  148.19    9.30
   1   0   4  166.48   10.90
   1   0   4  165.68    9.50
   1   0   4  152.48    9.30
   1   0   4  157.88   12.90
   1   0   4  151.78   10.60
   1   0   4  144.89    9.40
   1   0   4  157.58    9.60
   1   0   4  155.58   10.80
  -2   0  -4 1627.94   47.20
  -2   0  -4 1565.14   50.49
  -2   0  -4 1573.54   51.09
  -2   0  -4 1526.55   48.50
  -2   0  -4 1661.93   49.50
  -2   0  -4 1599.64   55.09
   2   0   4 1568.54   53.99
   2   0   4 1596.14   46.60
   2   0   4 1684.33   49.60
   2   0   4 1540.95   50.29
   2   0   4 1619.34   48.60
   2   0   4 1665.53   52.89
   2   0   4 1558.64   42.00
  -3   0  -4  651.73   29.10
  -3   0  -4  669.23   25.10
  -3   0  -4  657.43   32.40
  -3   0  -4  668.73   25.30
  -3   0  -4  678.53   30.30
  -3   0  -4  705.43   28.20
   3   0   4  647.54   31.00
   3   0   4  659.83   27.40
   3   0   4  677.43   26.50
   3   0   4  670.53   28.70
   3   0   4  675.33   30.30
   3   0   4  674.83   24.80
   3   0   4  614.34   26.20
  -4   0  -4  210.78   14.40
  -4   0  -4  207.78   14.30
  -4   0  -4  256.97   18.20
  -4   0  -4  211.58   19.50
  -4   0  -4  199.18   21.10
   4   0   4  210.88   15.60
   4   0   4  245.28   19.70
   4   0   4  216.48   17.30
   4   0   4  205.48   11.90
  -5   0  -4   11.10    8.80
  -5   0  -4   -0.30   10.70
  -5   0  -4    7.50   11.10
   5   0   4    8.20   11.50
   5   0   4   -1.30    6.40
  -6   0  -4    8.80   11.00
  -6   0  -4    6.30    9.20
   6   0   4    5.90    7.80
   6   0   4    8.10   14.50
  -7   0  -4   30.20   15.10
  -7   0  -4   35.10   16.60
   7   0   4   23.20   11.90
   7   0   4   19.50   17.60
   7  -1  -4   21.40   11.50
   7  -1  -4    6.10   16.50
  -7   1   4    3.50   10.10
   6  -1  -4  196.08   19.80
   6  -1  -4  148.69   19.60
   6  -1  -4  146.39   34.00
  -6   1   4  156.28   22.30
  -6   1   4  169.28   21.90
  -6   1   4  167.08   32.70
   5  -1  -4   11.80    7.80
   5  -1  -4   -7.30   13.30
   5  -1  -4    2.30    7.60
   5  -1  -4   16.80   10.10
   5  -1  -4   12.70   10.20
  -5   1   4   -2.40   10.00
  -5   1   4   15.30   10.00
  -5   1   4   -3.00    9.30
  -5   1   4    7.90    6.60
  -5   1   4   10.70    7.10
   4  -1  -4    6.60    5.50
   4  -1  -4    4.70    6.00
   4  -1  -4   10.20    6.50
   4  -1  -4    0.00    4.50
  -4   1   4   11.80    6.90
  -4   1   4    6.80    6.90
  -4   1   4    8.50   10.50
  -4   1   4   16.00    6.50
  -4   1   4    2.50    9.50
  -4   1   4    5.30    8.30
   3  -1  -4   14.40    5.30
   3  -1  -4   12.40    5.20
   3  -1  -4   19.80    6.50
   3  -1  -4   25.00    5.90
   3  -1  -4   20.90    6.40
   3  -1  -4   11.80    4.80
   3  -1  -4   26.30    7.90
   3  -1  -4   16.10    6.30
  -3   1   4   21.60    6.70
  -3   1   4   15.90    4.60
  -3   1   4   16.50    5.60
  -3   1   4   18.60    7.50
  -3   1   4   24.40    6.00
  -3   1   4    1.90    4.10
   2  -1  -4    3.80    3.80
   2  -1  -4    6.80    4.90
   2  -1  -4   11.30    4.30
   2  -1  -4    7.80    3.60
   2  -1  -4    5.50    3.40
   2  -1  -4    5.20    4.50
   2  -1  -4    4.90    3.90
   2  -1  -4    4.90    4.40
  -2   1   4    5.40    5.70
  -2   1   4   12.60    5.40
  -2   1   4    7.50    4.50
  -2   1   4    8.70    5.70
  -2   1   4    4.90    4.00
  -2   1   4    5.70    4.00
  -2   1   4   11.90    4.80
  -2   1   4    6.60    3.90
   1  -1  -4 2894.91   79.99
   1  -1  -4 3036.20   81.89
   1  -1  -4 2861.81   83.09
   1  -1  -4 2874.01   79.99
   1  -1  -4 2860.81   79.59
   1  -1  -4 2879.51   83.49
   1  -1  -4 2873.01   77.49
  -1   1   4 3019.00   80.49
  -1   1   4 2764.52   82.49
  -1   1   4 2950.00   77.69
  -1   1   4 3064.79   80.69
  -1   1   4 2927.61   81.29
  -1   1   4 3016.60   80.29
  -1   1   4 2974.10   80.09
  -1   1   4 2854.21   82.79
  -1   1   4 2996.90   76.39
   0  -1  -4  212.28   10.60
   0  -1  -4  225.48   13.00
   0  -1  -4  218.48   10.90
   0  -1  -4  222.18   12.80
   0  -1  -4  230.38   11.90
   0  -1  -4  234.48   12.10
   0  -1  -4  216.28   10.60
   0  -1  -4  232.58   15.80
   0  -1  -4  241.78   14.00
   0   1   4  237.58   13.00
   0   1   4  212.18   11.00
   0   1   4  225.78   15.10
   0   1   4  232.98   13.50
   0   1   4  239.88   10.80
   0   1   4  241.48   12.30
   0   1   4  233.38   10.90
   0   1   4  226.28   11.50
  -1  -1  -4  122.79    9.30
  -1  -1  -4  113.09    9.80
  -1  -1  -4  102.59    8.50
  -1  -1  -4  130.39   12.50
  -1  -1  -4  115.99    6.90
  -1  -1  -4  115.69    8.90
  -1  -1  -4  116.19   12.90
  -1  -1  -4  114.89   10.50
   1   1   4  113.89    7.80
   1   1   4  107.39    9.20
   1   1   4  121.09    7.30
   1   1   4  112.69    9.00
   1   1   4  116.29    9.70
   1   1   4  124.19    8.90
   1   1   4  116.89   10.30
   1   1   4  102.29    9.50
   1   1   4  102.39   11.40
  -2  -1  -4 1474.35   48.30
  -2  -1  -4 1559.94   44.10
  -2  -1  -4 1526.95   49.10
  -2  -1  -4 1558.24   49.60
  -2  -1  -4 1576.14   50.59
  -2  -1  -4 1563.64   50.89
  -2  -1  -4 1554.54   51.09
  -2  -1  -4 1606.74   57.09
   2   1   4 1515.95   48.10
   2   1   4 1498.55   54.69
   2   1   4 1547.55   43.80
   2   1   4 1502.95   51.99
   2   1   4 1571.74   50.19
   2   1   4 1601.24   49.50
   2   1   4 1552.54   43.50
   2   1   4 1584.14   50.79
  -3  -1  -4  280.37   16.80
  -3  -1  -4  266.07   17.90
  -3  -1  -4  271.87   17.00
  -3  -1  -4  272.37   21.90
  -3  -1  -4  257.97   14.50
   3   1   4  260.27   16.60
   3   1   4  260.27   17.40
   3   1   4  276.17   12.70
   3   1   4  262.87   19.10
   3   1   4  275.67   12.30
   3   1   4  263.97   15.80
  -4  -1  -4   10.00    7.10
  -4  -1  -4   20.20   12.40
  -4  -1  -4    1.30    6.90
  -4  -1  -4   -3.50    6.20
   4   1   4   -6.70    6.50
   4   1   4    0.50    5.30
   4   1   4   -2.40    2.40
   4   1   4    2.20    6.00
  -5  -1  -4   50.59   16.80
  -5  -1  -4   49.20   12.30
  -5  -1  -4   28.20   13.70
   5   1   4   35.80   15.70
   5   1   4   29.80    9.60
  -6  -1  -4   22.70   12.00
  -6  -1  -4   32.50   12.70
   6   1   4   44.50   19.60
   6   1   4   24.60   10.60
  -7  -1  -4  162.18   33.80
  -7  -1  -4  128.49   24.00
   7   1   4  165.08   32.00
   7   1   4  127.69   20.40
   7  -2  -4    2.40    9.90
   7  -2  -4    3.20   13.60
  -7   2   4   20.30   12.30
   6  -2  -4   47.50   12.90
   6  -2  -4   50.69   17.10
  -6   2   4   67.29   17.40
  -6   2   4   58.99   15.40
   5  -2  -4  433.06   25.70
   5  -2  -4  491.05   29.20
   5  -2  -4  476.45   27.20
   5  -2  -4  433.66   27.10
   5  -2  -4  462.65   29.20
  -5   2   4  460.15   26.70
  -5   2   4  463.45   30.00
  -5   2   4  396.06   28.60
  -5   2   4  437.56   24.30
   4  -2  -4   59.19   11.90
   4  -2  -4   58.29    9.80
   4  -2  -4   46.40   11.00
   4  -2  -4   47.90    9.80
  -4   2   4   67.19   11.60
  -4   2   4   51.29   11.80
  -4   2   4   60.19   10.30
  -4   2   4   44.40   11.50
  -4   2   4   50.19    9.30
   3  -2  -4  157.88   14.10
   3  -2  -4  147.69   11.70
   3  -2  -4  143.69    9.50
   3  -2  -4  173.58   13.90
   3  -2  -4  174.38   15.80
   3  -2  -4  168.68   12.50
  -3   2   4  169.78   13.30
  -3   2   4  166.28   14.20
  -3   2   4  153.58   14.90
  -3   2   4  174.38   12.90
  -3   2   4  168.08   12.60
  -3   2   4  170.08   10.40
   2  -2  -4  865.71   32.30
   2  -2  -4  903.81   33.20
   2  -2  -4  923.31   32.10
   2  -2  -4  906.21   32.20
   2  -2  -4  943.81   34.00
   2  -2  -4  936.81   36.70
   2  -2  -4  907.31   32.20
   2  -2  -4  863.61   32.60
  -2   2   4  878.81   32.40
  -2   2   4  919.31   26.70
  -2   2   4  938.71   34.00
  -2   2   4  940.51   32.40
  -2   2   4  983.10   34.10
  -2   2   4  967.70   34.00
   1  -2  -4    0.20    4.80
   1  -2  -4    1.20    2.40
   1  -2  -4   -1.70    2.90
   1  -2  -4    8.60    5.50
   1  -2  -4   -1.50    2.20
   1  -2  -4    5.70    4.40
   1  -2  -4   -0.20    2.80
   1  -2  -4    0.10    2.90
  -1   2   4    6.60    3.40
  -1   2   4    7.20    3.20
  -1   2   4    3.00    3.10
  -1   2   4    6.60    3.80
  -1   2   4    2.20    4.00
  -1   2   4    2.10    3.80
  -1   2   4    3.90    5.30
  -1   2   4    0.80    1.90
  -1   2   4   -1.20    2.90
  -1   2   4    0.30    4.10
   0  -2  -4  398.06   21.10
   0  -2  -4  397.76   18.10
   0  -2  -4  398.66   15.20
   0  -2  -4  389.16   19.20
   0  -2  -4  385.76   22.50
   0  -2  -4  387.76   17.30
   0  -2  -4  398.36   17.80
   0  -2  -4  423.06   19.30
   0  -2  -4  421.06   18.20
   0   2   4  412.16   15.50
   0   2   4  434.76   17.90
   0   2   4  405.16   17.60
   0   2   4  411.46   18.90
   0   2   4  435.96   18.50
   0   2   4  395.36   15.20
   0   2   4  412.26   20.50
   0   2   4  392.96   22.50
  -1  -2  -4   42.40    7.20
  -1  -2  -4   43.20   11.30
  -1  -2  -4   25.20    5.70
  -1  -2  -4   31.30    6.30
  -1  -2  -4   35.60    7.20
  -1  -2  -4   39.00    5.80
  -1  -2  -4   44.80    9.60
  -1  -2  -4   28.10    7.40
   1   2   4   36.20    8.00
   1   2   4   26.90    6.00
   1   2   4   42.30    7.90
   1   2   4   39.70   10.20
   1   2   4   46.10    8.50
   1   2   4   38.30    5.20
   1   2   4   18.80    5.60
   1   2   4   24.80    6.60
   1   2   4   29.60    5.60
   1   2   4   33.10    6.30
  -2  -2  -4  951.80   43.60
  -2  -2  -4  930.41   37.40
  -2  -2  -4  973.00   35.60
  -2  -2  -4 1034.50   36.80
  -2  -2  -4  981.80   37.50
  -2  -2  -4  962.70   32.30
  -2  -2  -4  926.91   34.70
   2   2   4  980.50   35.70
   2   2   4  960.30   36.40
   2   2   4  977.30   31.30
   2   2   4 1009.00   32.60
   2   2   4  945.91   27.30
   2   2   4  941.11   35.70
   2   2   4 1015.20   39.40
   2   2   4  939.01   36.70
  -3  -2  -4  191.78   16.10
  -3  -2  -4  198.08   21.50
  -3  -2  -4  192.28   16.40
  -3  -2  -4  225.88   16.00
  -3  -2  -4  201.18   16.50
   3   2   4  209.28   18.10
   3   2   4  205.68   16.10
   3   2   4  231.68   13.10
   3   2   4  197.38   17.70
  -4  -2  -4  201.48   24.00
  -4  -2  -4  172.48   18.60
  -4  -2  -4  182.48   19.60
  -4  -2  -4  200.18   18.50
  -4  -2  -4  178.68   15.80
   4   2   4  175.88   16.30
   4   2   4  190.18   17.20
   4   2   4  180.98   12.70
   4   2   4  175.48   19.70
  -5  -2  -4   25.10    9.80
  -5  -2  -4   25.10   12.00
  -5  -2  -4   42.20   18.60
   5   2   4   48.70   15.50
   5   2   4   36.30   11.40
  -6  -2  -4   -1.60    9.70
  -6  -2  -4  -29.10   16.10
  -6  -2  -4   30.30   14.10
   6   2   4    3.50    9.80
   6   2   4   -5.10   13.20
  -7  -2  -4   32.40   16.90
   7  -3  -4   11.10   29.10
   7  -3  -4   -6.10   16.50
   6  -3  -4    8.80   12.80
   6  -3  -4   42.20   11.60
  -6   3   4   28.80   11.70
   5  -3  -4    9.20    8.60
   5  -3  -4    5.90    5.40
   5  -3  -4    2.70    9.80
   5  -3  -4    0.90    7.40
  -5   3   4    4.70   15.10
  -5   3   4    9.10    7.90
  -5   3   4   -4.40    5.60
   4  -3  -4   73.99   14.50
   4  -3  -4   74.59   14.20
   4  -3  -4   73.79   10.70
   4  -3  -4   64.19   10.80
  -4   3   4   72.99   12.10
  -4   3   4   71.19   14.50
  -4   3   4   53.69   13.50
  -4   3   4   68.99   13.20
   3  -3  -4    7.20    6.90
   3  -3  -4   -0.80    6.00
   3  -3  -4    1.00    3.90
   3  -3  -4    1.50    3.90
  -3   3   4    6.50    7.50
  -3   3   4   -4.70    5.60
  -3   3   4   12.50   11.90
  -3   3   4   10.80    6.20
  -3   3   4    2.90    9.20
   2  -3  -4   22.30    6.00
   2  -3  -4   21.20    5.50
   2  -3  -4   30.20    6.50
   2  -3  -4   18.30    2.70
   2  -3  -4   19.00    7.60
   2  -3  -4   20.30    6.20
   2  -3  -4   24.30    6.20
  -2   3   4   24.20    7.40
  -2   3   4   15.50    7.50
  -2   3   4   28.40    6.80
  -2   3   4   21.10    6.10
  -2   3   4   31.20    7.10
  -2   3   4   16.40    5.30
  -2   3   4   16.50    6.20
   1  -3  -4  856.11   28.60
   1  -3  -4  914.61   31.30
   1  -3  -4  846.12   35.10
   1  -3  -4  881.01   30.70
   1  -3  -4  898.01   32.50
   1  -3  -4  865.61   36.70
  -1   3   4  894.21   33.90
  -1   3   4  857.21   29.00
  -1   3   4  809.02   35.40
  -1   3   4  914.41   34.70
  -1   3   4  872.71   32.10
  -1   3   4  893.31   31.60
  -1   3   4  902.51   32.60
   0  -3  -4  231.28   15.40
   0  -3  -4  190.58    8.50
   0  -3  -4  183.18   11.60
   0  -3  -4  227.68   17.80
   0  -3  -4  187.78   12.10
   0  -3  -4  197.78   15.90
   0   3   4  214.58   10.10
   0   3   4  199.08    9.00
   0   3   4  187.98   14.00
   0   3   4  226.88   13.90
   0   3   4  213.08   13.80
   0   3   4  224.78   19.40
   0   3   4  182.48   16.00
   0   3   4  211.18   12.90
   0   3   4  193.78   12.50
  -1  -3  -4   79.59   13.00
  -1  -3  -4   79.99    9.90
  -1  -3  -4   76.29    8.30
  -1  -3  -4   84.59    9.70
  -1  -3  -4   77.39    9.60
  -1  -3  -4   91.49    8.60
  -1  -3  -4   77.19   14.50
   1   3   4   74.59    6.90
   1   3   4   86.69    8.90
   1   3   4   73.09    8.10
   1   3   4   81.79   10.40
   1   3   4   75.59    9.90
   1   3   4   67.39   11.10
   1   3   4   99.39   10.30
  -2  -3  -4  219.28   18.20
  -2  -3  -4  204.38   15.30
  -2  -3  -4  205.48   21.10
  -2  -3  -4  187.68   13.50
  -2  -3  -4  176.08   13.40
  -2  -3  -4  195.18   15.20
   2   3   4  205.38   14.70
   2   3   4  208.48   16.50
   2   3   4  185.98   15.10
   2   3   4  205.18   15.00
   2   3   4  202.28   13.40
  -3  -3  -4  171.08   22.10
  -3  -3  -4  163.48   17.80
  -3  -3  -4  138.59   13.70
  -3  -3  -4  165.08   15.80
  -3  -3  -4  173.68   16.70
   3   3   4  147.89   15.40
   3   3   4  143.49   12.10
   3   3   4  173.38   16.20
   3   3   4  187.78   17.70
   3   3   4  131.99   13.60
  -4  -3  -4   20.60    9.50
  -4  -3  -4   38.80    9.90
  -4  -3  -4   38.60   13.90
  -4  -3  -4   32.80   16.00
  -4  -3  -4   30.80   12.80
   4   3   4   33.50   10.70
   4   3   4   15.00    9.10
   4   3   4   35.70    7.50
   4   3   4   30.30   12.90
  -5  -3  -4   31.80   20.50
  -5  -3  -4   63.89   16.50
  -5  -3  -4   39.40   12.20
  -5  -3  -4   53.19   14.50
   5   3   4   45.10   17.00
   5   3   4   36.40   12.20
  -6  -3  -4   31.20   22.10
  -6  -3  -4   29.80   12.80
  -6  -3  -4   73.39   17.20
   6   3   4   31.60   14.40
   6   3   4   57.99   21.70
   6  -4  -4  101.89   17.00
   6  -4  -4   85.39   17.60
   6  -4  -4   91.09   21.90
  -6   4   4   57.29   18.40
  -6   4   4   89.19   16.50
   5  -4  -4  201.58   17.20
   5  -4  -4  219.78   23.10
   5  -4  -4  232.48   37.30
  -5   4   4  217.18   23.50
   4  -4  -4   21.20    9.30
   4  -4  -4   28.50    8.20
   4  -4  -4   30.60    8.30
   4  -4  -4   19.90   10.40
  -4   4   4   27.50   11.00
  -4   4   4   31.80    9.00
   3  -4  -4  143.49   18.60
   3  -4  -4   97.59   13.90
   3  -4  -4  117.39   11.00
   3  -4  -4  103.99   15.90
  -3   4   4  130.19   17.50
  -3   4   4  123.49   15.00
  -3   4   4  110.29   11.60
  -3   4   4  125.29   14.10
  -3   4   4  118.79   16.00
   2  -4  -4  369.46   24.30
   2  -4  -4  319.87   18.10
   2  -4  -4  343.97   17.50
   2  -4  -4  315.57   18.60
  -2   4   4  321.77   21.60
  -2   4   4  337.57   20.20
  -2   4   4  350.26   22.40
  -2   4   4  337.77   18.70
  -2   4   4  319.67   20.90
  -2   4   4  346.97   19.00
   1  -4  -4   19.80    7.40
   1  -4  -4   25.40    6.10
   1  -4  -4   26.90    8.70
   1  -4  -4   24.20    5.50
   1  -4  -4   23.90    6.40
  -1   4   4   21.40    8.00
  -1   4   4   26.40    7.80
  -1   4   4   23.60    8.80
  -1   4   4   20.20    7.00
  -1   4   4   24.80    6.90
  -1   4   4   25.90    5.50
  -1   4   4   23.20    6.30
   0  -4  -4  205.88   12.80
   0  -4  -4  212.88   18.00
   0  -4  -4  217.48   14.30
   0  -4  -4  187.68   18.70
   0   4   4  217.88   13.90
   0   4   4  202.18   15.10
   0   4   4  204.68   15.90
   0   4   4  216.58   13.80
   0   4   4  216.58   16.00
   0   4   4  199.08   14.10
  -1  -4  -4   36.90    7.30
  -1  -4  -4   43.30    7.30
  -1  -4  -4   43.20   10.80
  -1  -4  -4   28.90    7.30
  -1  -4  -4   39.50   12.70
   1   4   4   16.40    7.40
   1   4   4   42.50    8.50
   1   4   4   31.90    7.50
   1   4   4   32.30    8.00
   1   4   4   18.30    6.30
  -2  -4  -4  240.18   24.80
  -2  -4  -4  211.78   16.90
  -2  -4  -4  252.47   21.10
  -2  -4  -4  237.88   17.30
  -2  -4  -4  233.28   16.00
   2   4   4  248.08   16.70
   2   4   4  244.78   18.00
   2   4   4  254.37   19.60
   2   4   4  259.37   18.70
   2   4   4  198.98   16.90
   2   4   4  232.48   17.60
  -3  -4  -4   49.10   12.90
  -3  -4  -4   42.00   10.80
  -3  -4  -4   41.10   13.10
  -3  -4  -4   36.30   12.00
  -3  -4  -4   34.20   16.60
   3   4   4   25.90   15.50
   3   4   4   32.00   10.10
   3   4   4   22.40    9.30
   3   4   4   27.60   12.20
   3   4   4   32.10    9.50
  -4  -4  -4   20.20   11.40
  -4  -4  -4   24.80    9.20
  -4  -4  -4   32.40   11.40
  -4  -4  -4   38.80   18.10
  -4  -4  -4   33.10   12.70
   4   4   4   42.10    9.50
   4   4   4    5.50    8.50
   4   4   4   28.00   11.40
   4   4   4   30.00    8.80
   4   4   4   16.50    9.80
  -5  -4  -4   69.69   14.40
  -5  -4  -4   52.29   16.70
  -5  -4  -4   33.80   17.90
  -5  -4  -4   84.19   19.70
   5   4   4   69.39   17.80
   5   4   4   64.79   18.80
   5   4   4   37.30   15.00
  -6  -4  -4    5.70   21.20
  -6  -4  -4   12.40   10.90
  -6  -4  -4   34.60   15.00
   6   4   4   20.20   18.80
   6   4   4   12.60   15.50
   6   4   4   12.90   19.80
   6  -5  -4   13.80   16.00
   6  -5  -4   -7.60   25.30
   6  -5  -4   -4.90    8.00
  -6   5   4   -0.90   10.70
  -6   5   4   11.50   11.80
   5  -5  -4   30.90   13.80
   5  -5  -4   33.00    8.50
   5  -5  -4   19.10   11.70
  -5   5   4   26.20   12.80
  -5   5   4   24.10   12.10
   4  -5  -4   71.89   11.20
   4  -5  -4   79.29   16.30
   4  -5  -4   41.40   13.70
  -4   5   4   77.69   14.90
  -4   5   4   64.09   16.10
   3  -5  -4    2.00    8.10
   3  -5  -4   -0.10    8.60
   3  -5  -4   -3.80    3.80
   3  -5  -4    9.30    6.30
  -3   5   4    3.40    6.70
  -3   5   4    6.10    5.60
  -3   5   4   12.00    7.20
  -3   5   4    6.10    9.50
   2  -5  -4   19.50    5.70
   2  -5  -4   25.30    6.50
   2  -5  -4    8.20    8.60
  -2   5   4    4.20   10.00
  -2   5   4   17.30    9.00
  -2   5   4    5.60    9.40
  -2   5   4   21.70    8.00
   1  -5  -4   85.49   15.60
   1  -5  -4   92.19   17.30
   1  -5  -4   92.79   16.30
   1  -5  -4   96.29    9.20
  -1   5   4  107.89   14.70
  -1   5   4   79.29   11.70
  -1   5   4   86.89   13.50
  -1   5   4   93.19   14.90
   0  -5  -4   21.10    5.90
   0  -5  -4    8.80   10.70
   0  -5  -4   29.40    6.90
   0  -5  -4    7.10    7.40
   0   5   4   29.90   10.20
   0   5   4   15.90    7.40
   0   5   4   18.80    6.40
   0   5   4   21.90    7.40
   0   5   4   14.00    8.30
  -1  -5  -4  127.09   19.20
  -1  -5  -4  147.99   22.00
  -1  -5  -4  125.09   11.60
  -1  -5  -4  158.38   24.30
   1   5   4  146.29   14.50
   1   5   4   92.99   15.70
   1   5   4  145.39   14.80
  -2  -5  -4   28.80    7.70
  -2  -5  -4   54.19   10.90
  -2  -5  -4   43.60   10.80
  -2  -5  -4   43.90   17.70
  -2  -5  -4   52.09   14.60
   2   5   4   66.69   12.00
   2   5   4   45.00   11.90
   2   5   4   54.79   11.20
   2   5   4   41.60   10.80
  -3  -5  -4   51.19   18.60
  -3  -5  -4   59.39   17.10
  -3  -5  -4   75.89   13.70
  -3  -5  -4   18.10   10.00
  -3  -5  -4   73.99   19.60
   3   5   4   26.40   12.20
   3   5   4   70.39   13.80
   3   5   4   39.70   13.30
   3   5   4   47.70   11.80
   3   5   4   53.69   11.60
  -4  -5  -4   59.29   20.50
  -4  -5  -4   65.99   23.70
  -4  -5  -4   35.50   10.20
  -4  -5  -4   18.70   14.40
   4   5   4   35.60   10.10
   4   5   4   37.10   14.70
   4   5   4   62.89   13.90
  -5  -5  -4   40.80   19.60
  -5  -5  -4   21.20   10.50
  -5  -5  -4   19.30   11.50
  -5  -5  -4    6.60   15.30
   5   5   4    1.30   15.60
   5   5   4   33.20   13.40
   5  -6  -4   34.30   14.50
   5  -6  -4   67.89   19.80
  -5   6   4   49.00   16.90
  -5   6   4   42.50   16.00
   4  -6  -4    5.70   10.70
  -4   6   4    7.60    9.20
  -4   6   4   12.40   10.70
   3  -6  -4   54.89    9.10
   3  -6  -4   94.49   18.90
   3  -6  -4   73.99   16.70
  -3   6   4   72.69   16.30
  -3   6   4   72.19   16.40
  -3   6   4   76.49   15.80
   2  -6  -4  118.19   10.40
   2  -6  -4  133.29   21.80
  -2   6   4  136.69   19.00
  -2   6   4  101.29   25.50
  -2   6   4  113.89   17.80
   1  -6  -4   37.70   15.00
   1  -6  -4   49.80    8.20
  -1   6   4   41.70   11.80
  -1   6   4   27.90   10.90
  -1   6   4   52.69   12.10
   0  -6  -4   79.79   10.60
   0  -6  -4   84.19   17.70
   0  -6  -4  100.59   20.00
   0   6   4   76.19   14.00
   0   6   4   98.99   17.40
   0   6   4  106.59   18.10
  -1  -6  -4   22.30   16.20
  -1  -6  -4   22.90   13.70
  -1  -6  -4   16.40    6.40
   1   6   4   29.70   11.10
   1   6   4   35.60   12.30
  -2  -6  -4   27.00    7.80
  -2  -6  -4    1.30   16.00
  -2  -6  -4   28.20   11.60
   2   6   4   36.20   12.00
   2   6   4   11.50    8.20
   2   6   4   55.29   13.60
  -3  -6  -4   -3.50   17.20
  -3  -6  -4   21.10   13.50
  -3  -6  -4    8.50    6.80
   3   6   4   23.70    9.70
   3   6   4   10.20    9.10
  -4  -6  -4    9.00    9.70
  -4  -6  -4   15.10   23.40
  -4  -6  -4   19.30   16.00
   4   6   4    6.00   11.00
   4   6   4  -10.40   14.80
   4  -7  -4   27.40   17.10
  -4   7   4   10.80   11.40
  -4   7   4   18.70   13.60
   3  -7  -4   -2.80   13.10
   3  -7  -4   -8.90   13.60
  -3   7   4   -0.30    9.70
  -3   7   4  -11.40    9.10
  -3   7   4  -11.80   10.10
   2  -7  -4  -12.40   12.30
  -2   7   4    5.60    9.70
  -2   7   4   -7.90    7.30
   1  -7  -4    6.60   11.80
  -1   7   4    2.00    9.10
  -1   7   4   24.50   10.20
   0  -7  -4  -12.10   11.20
   0  -7  -4   -3.30   10.50
   0   7   4    8.80    7.70
   0   7   4   -2.50    7.50
   0   7   4   -7.70    8.60
  -1  -7  -4   67.49   16.80
  -1  -7  -4   29.40   18.40
  -1  -7  -4   37.80    8.90
   1   7   4   46.00   13.50
   1   7   4   26.30   10.70
   1   7   4   53.99   14.50
  -2  -7  -4    1.50   11.80
  -2  -7  -4   12.10    6.70
  -2  -7  -4  -11.80   17.00
   2   7   4   -2.40    8.90
   2   7   4   15.00   10.90
   2   7   4   34.50   13.90
  -3  -7  -4  -18.30   21.30
  -3  -7  -4    9.60    8.60
  -3  -7  -4   26.30   18.50
   3   7   4   22.20   12.30
   3   7   4   15.80   11.90
   2  -8  -4   36.10   15.50
   2  -8  -4   18.70   19.30
  -2   8   4   21.30   20.00
  -2   8   4   21.30   22.80
   1  -8  -4   64.19   21.40
  -1   8   4   48.80   14.70
  -1   8   4   26.20   12.10
   0  -8  -4   12.40   15.10
   0   8   4    9.50    8.90
   0   8   4   19.20   13.10
  -1  -8  -4   -9.60   21.90
  -1  -8  -4   20.80   15.00
   1   8   4   30.60   15.30
   1   8   4   31.50   17.00
   1   8   4   11.10   14.00
   2   9  -5    6.10   10.20
   2   9  -5   -2.40   12.70
  -2  -9   5   61.59   25.70
  -2  -9   5   59.79   19.20
   1   9  -5   20.80   14.00
   1   9  -5   16.50   13.20
   1   9  -5    5.40   12.00
  -1  -9   5   48.90   16.90
  -1  -9   5    9.50   14.50
   0   9  -5   -2.00    9.70
   0   9  -5    8.00   11.50
   0   9  -5   20.40   11.90
  -1   9  -5   16.30   12.80
  -1   9  -5   18.90   12.30
  -1   9  -5   12.20   13.90
  -1   9  -5    1.70   12.20
  -1   9  -5    2.80   10.70
   1  -9   5   24.30   10.80
  -2   9  -5  -14.40   13.20
  -2   9  -5   11.10   14.60
  -2   9  -5   21.20   17.80
  -2   9  -5    0.30   14.40
  -2   9  -5   -0.80   12.70
   2  -9   5   -8.80    8.60
  -3   9  -5   -0.70   16.50
  -3   9  -5   31.00   17.70
   3  -9   5    2.50   10.80
   4   8  -5   -4.90   11.40
   4   8  -5    3.30   12.00
  -4  -8   5  -22.80   12.30
  -4  -8   5   38.00   24.10
   3   8  -5   10.50   11.30
   3   8  -5   36.70   12.90
   3   8  -5   26.80   13.70
  -3  -8   5   69.49   19.70
  -3  -8   5   15.00   10.20
  -3  -8   5   26.10   19.20
   2   8  -5   10.50   11.00
   2   8  -5   14.90   10.30
   2   8  -5    3.30    9.10
  -2  -8   5   -4.50   12.20
  -2  -8   5   -1.30    8.60
  -2  -8   5   38.80   13.80
   1   8  -5    5.20    7.30
   1   8  -5    6.40   10.20
   1   8  -5   10.80   10.10
  -1  -8   5   40.60   15.50
  -1  -8   5   45.40   15.70
  -1  -8   5    9.10    9.90
   0   8  -5   16.00   10.20
   0   8  -5    5.90    7.70
   0   8  -5   27.60   12.20
   0   8  -5   -2.00    9.70
   0  -8   5   22.40   13.40
   0  -8   5   33.60   11.50
   0  -8   5   18.00    8.20
  -1   8  -5   73.59   15.30
  -1   8  -5   68.79   16.40
  -1   8  -5   47.80   13.30
  -1   8  -5   54.39   14.30
  -1   8  -5   77.19   17.70
  -1   8  -5   80.59   14.00
   1  -8   5   76.59   14.70
  -2   8  -5   81.99   17.80
  -2   8  -5   60.29   15.20
  -2   8  -5   76.19   18.80
  -2   8  -5   79.79   18.40
  -2   8  -5   82.99   16.80
  -2   8  -5   70.99   18.90
   2  -8   5   97.79   16.80
  -3   8  -5   25.30   15.40
  -3   8  -5   11.90   12.40
   3  -8   5   43.30   14.40
  -4   8  -5   -2.60   13.60
  -4   8  -5   -6.40   14.70
   4  -8   5   33.80   12.50
   5   7  -5   64.09   16.20
   5   7  -5   42.40   15.80
  -5  -7   5   50.19   23.50
  -5  -7   5   48.60   11.50
  -5  -7   5   54.89   26.30
   4   7  -5   11.00   10.20
   4   7  -5   12.50   11.10
   4   7  -5   -7.50   10.10
  -4  -7   5    8.60   13.60
  -4  -7   5    2.80   12.00
  -4  -7   5    2.80    6.50
   3   7  -5   19.20    9.90
   3   7  -5   36.60   12.60
   3   7  -5   18.00   10.60
  -3  -7   5   18.60    6.20
  -3  -7   5   29.30   15.50
  -3  -7   5   23.40   12.10
   2   7  -5   34.20   11.00
   2   7  -5   44.20   13.60
   2   7  -5   32.20   11.10
  -2  -7   5   69.79   18.90
  -2  -7   5   39.10   13.20
   1   7  -5   66.29    6.80
   1   7  -5   76.09   13.00
   1   7  -5   43.90   10.30
   1   7  -5   56.89   12.70
   1   7  -5   76.99   12.80
  -1  -7   5  108.39   22.80
  -1  -7   5   86.49   14.20
   0   7  -5   76.69   14.40
   0   7  -5   40.00   10.00
   0   7  -5   45.30   11.90
   0   7  -5   52.49   11.30
   0   7  -5   55.09   13.80
   0  -7   5   50.09   11.70
   0  -7   5   97.99   18.80
   0  -7   5   47.20   10.00
   0  -7   5   72.59   14.20
  -1   7  -5   25.80    8.00
  -1   7  -5   27.40   10.80
  -1   7  -5   35.50    9.80
  -1   7  -5   29.70    9.40
  -1   7  -5   16.20    8.60
  -1   7  -5   12.40    9.10
   1  -7   5   20.60    7.90
   1  -7   5   21.60    7.70
   1  -7   5   18.60    6.40
   1  -7   5   28.90    9.80
   1  -7   5   39.00   10.90
  -2   7  -5   36.70   11.40
  -2   7  -5   20.10    9.90
  -2   7  -5   45.60   14.00
  -2   7  -5   35.10   11.00
  -2   7  -5   28.40   10.20
  -2   7  -5   62.99   11.80
   2  -7   5   37.00    8.90
   2  -7   5   32.60   10.50
   2  -7   5   35.50   10.00
  -3   7  -5   36.20   13.90
  -3   7  -5   11.10   10.60
  -3   7  -5   12.00    9.30
   3  -7   5   25.10    9.50
   3  -7   5   18.10   10.70
   3  -7   5   14.00    7.00
  -4   7  -5   10.30   11.80
   4  -7   5    4.20    7.70
   4  -7   5   18.60    7.70
   4  -7   5    0.80    8.60
  -5   7  -5   33.50   15.20
   5  -7   5   -3.40    9.60
   5  -7   5    4.30    9.70
   5   6  -5    5.40   12.20
   5   6  -5   13.80    9.80
  -5  -6   5   -1.50   11.50
  -5  -6   5    4.70    7.60
  -5  -6   5    2.90   16.50
   4   6  -5  131.19   17.40
   4   6  -5  122.39   26.10
   4   6  -5   82.89   16.40
  -4  -6   5  103.59   20.10
  -4  -6   5   91.69   13.80
  -4  -6   5   97.09   22.20
   3   6  -5   30.40    9.60
   3   6  -5   22.40    8.80
   3   6  -5   10.90    8.40
  -3  -6   5    9.60    5.40
  -3  -6   5   27.10   11.40
  -3  -6   5   18.70   13.10
   2   6  -5    7.00    7.80
   2   6  -5   18.20    9.70
   2   6  -5   21.80    7.80
   2   6  -5    1.10   10.30
  -2  -6   5    6.90    8.40
  -2  -6   5   18.40    6.70
  -2  -6   5   18.40    4.80
  -2  -6   5   17.30   11.40
   1   6  -5   68.09   10.50
   1   6  -5   50.49   11.60
   1   6  -5   73.89   13.10
   1   6  -5   65.29    7.50
   1   6  -5   74.29   10.10
   1   6  -5   69.79   11.90
  -1  -6   5   65.89   10.30
  -1  -6   5   63.59    8.90
  -1  -6   5   80.89   18.10
  -1  -6   5   49.80   11.80
   0   6  -5  115.29   11.40
   0   6  -5  103.29   14.50
   0   6  -5  111.69   14.10
   0   6  -5  101.89   15.50
   0   6  -5  135.19   15.90
   0  -6   5  139.29   16.20
   0  -6   5  110.59   11.40
   0  -6   5  138.59   16.90
  -1   6  -5  299.67   20.50
  -1   6  -5  268.37   18.00
  -1   6  -5  270.67   18.50
  -1   6  -5  277.07   20.80
  -1   6  -5  325.57   21.20
  -1   6  -5  277.77   19.00
   1  -6   5  295.57   19.80
   1  -6   5  320.27   18.70
   1  -6   5  285.17   19.60
   1  -6   5  280.77   19.30
   1  -6   5  278.17   15.80
  -2   6  -5   32.50    9.20
  -2   6  -5   28.70   10.10
  -2   6  -5   44.10   10.20
  -2   6  -5   21.20    8.80
  -2   6  -5   38.50   12.40
  -2   6  -5   31.00    8.80
   2  -6   5   33.50    8.10
   2  -6   5   39.00   10.00
   2  -6   5   54.99   11.50
   2  -6   5   44.30   10.90
  -3   6  -5   12.70    6.80
  -3   6  -5   12.30   10.00
  -3   6  -5    4.80    7.90
   3  -6   5    8.30    8.20
   3  -6   5   10.90    7.80
   3  -6   5   15.30    7.90
  -4   6  -5   60.19   11.00
  -4   6  -5   82.29   17.40
   4  -6   5   81.89   16.30
   4  -6   5  104.19   18.80
  -5   6  -5   -1.00   12.50
   5  -6   5   -6.40    9.40
   5  -6   5    7.20   10.80
   6  -6   5   11.20   22.90
   6  -6   5   17.20   11.90
   6   5  -5   -5.50    9.90
  -6  -5   5    7.90   18.20
  -6  -5   5  -11.30   14.20
  -6  -5   5    3.60    8.00
   5   5  -5   95.69   17.60
   5   5  -5   93.79   15.30
   5   5  -5   84.69   17.30
  -5  -5   5   72.29   12.90
  -5  -5   5   58.79   15.40
  -5  -5   5  124.09   19.60
  -5  -5   5  101.19   21.10
   4   5  -5  110.89   15.40
   4   5  -5   89.79   14.20
   4   5  -5  109.09   17.70
   4   5  -5   90.89   14.30
  -4  -5   5  103.59   22.00
  -4  -5   5   96.69   14.10
  -4  -5   5   79.49   16.90
  -4  -5   5  103.59   15.50
   3   5  -5   26.10    9.50
   3   5  -5   17.10    7.90
   3   5  -5   13.10    8.20
   3   5  -5    6.60    7.20
  -3  -5   5   22.70    8.40
  -3  -5   5    7.80   10.70
  -3  -5   5   16.40    9.30
  -3  -5   5   14.00    6.30
   2   5  -5   62.89   11.40
   2   5  -5   65.59   12.30
   2   5  -5   63.19    9.90
   2   5  -5   62.99   11.60
   2   5  -5   70.79   10.90
  -2  -5   5   62.69   12.60
  -2  -5   5   61.89    7.80
  -2  -5   5   68.09   10.60
  -2  -5   5  100.79   18.80
   1   5  -5  236.98   13.10
   1   5  -5  233.98   14.30
   1   5  -5  267.77   18.10
   1   5  -5  247.08   16.60
   1   5  -5  255.87   13.20
   1   5  -5  260.27   13.80
   1   5  -5  248.28   16.80
  -1  -5   5  241.48   13.40
  -1  -5   5  240.08   10.00
  -1  -5   5  224.28   13.70
  -1  -5   5  257.97   15.80
  -1  -5   5  237.68   10.40
  -1  -5   5  238.28   17.70
  -1  -5   5  281.77   22.40
   0   5  -5  181.08   13.00
   0   5  -5  174.88    8.20
   0   5  -5  163.88    7.90
   0   5  -5  200.98   14.50
   0   5  -5  180.98   11.90
   0   5  -5  166.28   14.40
   0   5  -5  143.79    7.80
   0   5  -5  178.88   13.60
   0  -5   5  203.18   18.30
   0  -5   5  161.08   11.60
   0  -5   5  191.88   14.70
   0  -5   5  192.78   13.20
   0  -5   5  167.68   11.50
   0  -5   5  175.98   12.90
   0  -5   5  169.18    9.30
  -1   5  -5    2.50    5.60
  -1   5  -5   -3.20    4.10
  -1   5  -5   -3.20    3.80
  -1   5  -5   -0.80    5.40
  -1   5  -5   -6.30    3.80
   1  -5   5   10.70    5.60
   1  -5   5   -1.20    3.00
   1  -5   5    1.50    3.80
   1  -5   5   -2.00    2.70
  -2   5  -5   40.40    9.80
  -2   5  -5   23.40    9.00
  -2   5  -5   37.20    9.90
  -2   5  -5   31.90    7.80
  -2   5  -5   48.70   12.20
   2  -5   5   39.10    8.20
   2  -5   5   32.20    7.80
   2  -5   5   45.00    6.40
   2  -5   5   43.10    9.50
  -3   5  -5   -1.80    4.80
  -3   5  -5    9.10    5.90
  -3   5  -5   -1.00    8.50
   3  -5   5    2.30    6.30
   3  -5   5    6.60    6.30
  -4   5  -5   85.09   17.20
  -4   5  -5   87.29   13.00
   4  -5   5   90.09   15.50
   4  -5   5   62.69   13.20
   4  -5   5   74.29    8.40
  -5   5  -5   14.30   10.00
   5  -5   5    5.50    8.60
   5  -5   5    3.80    8.80
  -6   5  -5   28.20   18.80
   6  -5   5   16.20   10.90
   6  -5   5    7.60   12.20
   6   4  -5    3.90   10.90
  -6  -4   5   27.40   15.10
  -6  -4   5    6.90   10.50
  -6  -4   5   -3.70    9.90
  -6  -4   5   18.10   16.60
   5   4  -5  165.68   18.00
   5   4  -5  129.59   14.60
   5   4  -5  140.89   19.70
   5   4  -5  167.78   19.70
  -5  -4   5  178.18   25.10
  -5  -4   5  177.48   16.70
  -5  -4   5  136.19   23.70
  -5  -4   5  165.68   17.80
   4   4  -5  327.67   22.20
   4   4  -5  330.87   25.30
   4   4  -5  268.57   20.10
   4   4  -5  286.97   22.20
  -4  -4   5  321.97   22.70
  -4  -4   5  315.47   29.00
  -4  -4   5  239.28   23.00
  -4  -4   5  291.07   19.40
   3   4  -5   11.70    6.40
   3   4  -5    0.50    5.40
   3   4  -5    5.80    6.60
   3   4  -5    4.00    5.90
   3   4  -5   13.30    6.90
  -3  -4   5   11.00    6.50
  -3  -4   5    8.20    8.20
  -3  -4   5    6.60    5.50
  -3  -4   5    3.70   10.00
   2   4  -5   98.29   12.30
   2   4  -5   94.29   10.50
   2   4  -5  103.29    9.10
   2   4  -5  102.99   13.40
   2   4  -5   99.59   10.40
   2   4  -5  106.59    9.70
   2   4  -5  102.39   11.00
  -2  -4   5  111.29   17.90
  -2  -4   5   93.29   13.30
  -2  -4   5   55.49   10.00
  -2  -4   5   87.49    7.90
  -2  -4   5   84.19    4.30
  -2  -4   5   97.19   10.00
  -2  -4   5  101.79    8.50
   1   4  -5  118.69    9.20
   1   4  -5  115.09   10.70
   1   4  -5  112.09   11.10
   1   4  -5  114.39    8.50
   1   4  -5  108.19    9.70
   1   4  -5  121.39   11.70
   1   4  -5  117.19    8.20
   1   4  -5  116.39    9.10
   1   4  -5  106.39    8.00
  -1  -4   5  122.39    7.60
  -1  -4   5   95.59    6.90
  -1  -4   5  134.69    7.80
  -1  -4   5  105.89    9.80
  -1  -4   5  129.79   12.40
  -1  -4   5  111.29    7.90
  -1  -4   5  111.59   10.00
   0   4  -5  445.46   20.40
   0   4  -5  483.55   22.70
   0   4  -5  472.25   18.40
   0   4  -5  451.85   16.60
   0   4  -5  496.95   21.70
   0   4  -5  456.15   21.30
   0   4  -5  470.95   20.30
   0   4  -5  377.16   20.10
   0  -4   5  478.45   14.50
   0  -4   5  444.06   21.20
   0  -4   5  444.76   18.00
   0  -4   5  496.45   22.00
   0  -4   5  487.95   22.70
   0  -4   5  458.85   14.20
   0  -4   5  449.95   15.50
   0  -4   5  453.25   22.30
   0  -4   5  490.15   20.70
   0  -4   5  432.66   20.00
   0  -4   5  429.86   16.80
  -1   4  -5  632.14   28.50
  -1   4  -5  617.34   19.70
  -1   4  -5  635.34   23.90
  -1   4  -5  629.14   26.50
  -1   4  -5  606.94   22.90
  -1   4  -5  606.64   19.60
  -1   4  -5  621.74   19.60
  -1   4  -5  676.73   24.70
  -1   4  -5  604.34   25.70
   1  -4   5  604.64   23.10
   1  -4   5  598.84   16.40
   1  -4   5  632.74   16.60
   1  -4   5  626.64   23.20
   1  -4   5  622.64   20.20
   1  -4   5  629.34   23.70
   1  -4   5  618.74   23.80
   1  -4   5  627.24   26.70
   1  -4   5  672.23   28.10
  -2   4  -5   10.60    3.80
  -2   4  -5    3.50    4.00
  -2   4  -5    4.20    4.00
  -2   4  -5    0.90    2.70
  -2   4  -5    8.60    3.70
  -2   4  -5    8.40    6.20
  -2   4  -5    2.00    3.60
  -2   4  -5    8.30    5.60
   2  -4   5    6.60    2.40
   2  -4   5    1.60    1.70
   2  -4   5    5.50    1.80
   2  -4   5    6.30    5.40
   2  -4   5   -0.40    3.30
   2  -4   5    6.50    5.20
   2  -4   5    7.40    3.00
   2  -4   5    0.90    4.00
   2  -4   5   10.10    5.30
   2  -4   5    1.20    2.30
   2  -4   5    8.20    2.60
  -3   4  -5   58.59    8.60
  -3   4  -5   75.39   10.90
   3  -4   5   48.30    7.80
   3  -4   5   55.99    6.90
   3  -4   5   78.89   12.50
   3  -4   5   66.79   11.00
  -4   4  -5  125.79   15.20
  -4   4  -5  157.38   21.70
   4  -4   5  107.89   10.00
   4  -4   5  118.09   17.00
   4  -4   5  100.49   15.80
  -5   4  -5   43.00    9.70
  -5   4  -5   83.29   17.00
   5  -4   5   49.10    9.40
   5  -4   5   50.39   15.70
  -6   4  -5   37.20   15.40
   6  -4   5   49.50   17.20
   6  -4   5   38.30    9.60
   6  -4   5   30.60   13.70
   7   3  -5   15.90   15.10
   7   3  -5   17.10   13.80
  -7  -3   5    0.30   17.00
  -7  -3   5   -4.20   12.00
  -7  -3   5   48.10   15.00
   6   3  -5    1.30   11.00
   6   3  -5    8.30    9.40
  -6  -3   5   10.90   13.30
  -6  -3   5  -12.60    7.60
  -6  -3   5   20.40   10.50
   5   3  -5  137.39   20.00
   5   3  -5  149.19   19.10
   5   3  -5  115.19   21.90
   5   3  -5  143.29   20.60
  -5  -3   5  137.99   21.50
  -5  -3   5  123.79   16.40
  -5  -3   5  113.89   17.80
  -5  -3   5  136.09   24.30
   4   3  -5  420.96   25.60
   4   3  -5  431.56   25.60
   4   3  -5  402.16   23.60
   4   3  -5  402.96   22.10
  -4  -3   5  370.06   29.00
  -4  -3   5  415.36   25.20
  -4  -3   5  412.56   23.00
  -4  -3   5  365.26   25.80
   3   3  -5    4.00    4.90
   3   3  -5    6.80    4.90
   3   3  -5   11.10    5.60
   3   3  -5    5.60    4.00
   3   3  -5   10.60    5.90
  -3  -3   5   12.40   10.40
  -3  -3   5    0.00    3.70
  -3  -3   5    5.70    4.00
  -3  -3   5    1.40    5.80
  -3  -3   5    5.40    9.10
   2   3  -5   63.99    9.50
   2   3  -5   73.89    8.20
   2   3  -5   58.99    4.70
   2   3  -5   58.59    3.90
   2   3  -5   61.39    9.70
   2   3  -5   79.59    9.70
   2   3  -5   69.59    9.50
  -2  -3   5   58.99    8.20
  -2  -3   5   63.99    8.40
  -2  -3   5   66.79   10.10
  -2  -3   5   77.89   11.70
   1   3  -5  489.05   19.90
   1   3  -5  492.05   21.20
   1   3  -5  493.95   20.60
   1   3  -5  497.05   21.90
   1   3  -5  505.15   23.00
   1   3  -5  464.75   17.50
   1   3  -5  470.45   18.50
   1   3  -5  490.25   16.90
   1   3  -5  471.25   18.60
   1   3  -5  425.26   20.90
  -1  -3   5  494.85   18.40
  -1  -3   5  432.66   20.60
  -1  -3   5  472.85   18.00
  -1  -3   5  473.55   21.60
  -1  -3   5  493.05   23.00
  -1  -3   5  469.55   19.90
  -1  -3   5  468.15   22.30
  -1  -3   5  481.55   16.60
  -1  -3   5  467.75   19.90
   0   3  -5  314.17   11.50
   0   3  -5  335.47   15.70
   0   3  -5  316.87   16.80
   0   3  -5  341.67   13.50
   0   3  -5  329.97   14.20
   0   3  -5  347.97   15.50
   0   3  -5  358.16   14.40
   0   3  -5  319.37   16.20
   0   3  -5  344.17   17.50
   0   3  -5  360.36   15.70
   0  -3   5  320.27   12.50
   0  -3   5  325.17   16.70
   0  -3   5  319.57   16.10
   0  -3   5  325.17   15.80
   0  -3   5  327.97   15.40
   0  -3   5  316.37   14.70
   0  -3   5  318.07   14.20
   0  -3   5  337.17   12.70
   0  -3   5  317.97   16.90
   0  -3   5  332.37   17.40
   0  -3   5  327.77   11.60
   0  -3   5  353.36   18.20
  -1   3  -5   46.40    6.00
  -1   3  -5   35.60    8.40
  -1   3  -5   45.00    6.80
  -1   3  -5   42.00    5.70
  -1   3  -5   35.60    5.20
  -1   3  -5   50.39    5.90
  -1   3  -5   45.00    7.40
  -1   3  -5   39.40    7.80
  -1   3  -5   35.50    7.10
   1  -3   5   44.80    4.10
   1  -3   5   52.29    5.30
   1  -3   5   42.50    5.60
   1  -3   5   51.29    7.80
   1  -3   5   39.60    7.30
   1  -3   5   48.90    7.60
   1  -3   5   40.10    6.10
   1  -3   5   40.50    5.60
   1  -3   5   44.20    7.30
   1  -3   5   47.80    5.70
   1  -3   5   37.80    7.50
   1  -3   5   42.20    5.00
   1  -3   5   48.90    7.80
  -2   3  -5   -1.30    3.00
  -2   3  -5    2.00    3.80
  -2   3  -5    6.80    4.60
  -2   3  -5    2.00    3.10
  -2   3  -5    4.60    3.00
  -2   3  -5    5.50    3.40
  -2   3  -5    2.80    4.20
   2  -3   5    6.00    3.00
   2  -3   5    1.90    1.70
   2  -3   5    1.20    2.50
   2  -3   5   -6.10    3.00
   2  -3   5    8.00    4.80
   2  -3   5    5.80    4.40
   2  -3   5    4.80    3.00
   2  -3   5    0.30    2.60
   2  -3   5   -0.30    3.10
  -3   3  -5    7.30    4.80
  -3   3  -5    4.30    4.80
  -3   3  -5    6.60    3.30
  -3   3  -5    2.00    5.70
   3  -3   5   -2.50    8.80
   3  -3   5   -2.30    3.00
   3  -3   5    1.60    3.60
   3  -3   5   -0.10    4.60
  -4   3  -5  381.56   21.00
  -4   3  -5  359.26   23.90
   4  -3   5  364.26   19.20
   4  -3   5  365.76   23.80
   4  -3   5  350.96   23.20
  -5   3  -5   14.10    6.80
  -5   3  -5    5.50    8.30
   5  -3   5   -5.40    8.40
   5  -3   5   -6.90    8.30
   5  -3   5    0.00    5.50
  -6   3  -5   35.20   12.20
   6  -3   5   11.60    7.90
   6  -3   5   24.90   13.60
   7  -3   5   33.60   11.30
   7  -3   5   45.40   30.40
   7   2  -5   -2.50   11.90
  -7  -2   5   18.60   13.30
  -7  -2   5   11.90   11.10
  -7  -2   5    0.70   15.70
   6   2  -5    1.60    8.40
  -6  -2   5    2.50    9.20
  -6  -2   5  -12.30   11.60
  -6  -2   5    0.10    8.00
   5   2  -5  509.45   29.60
  -5  -2   5  593.54   36.00
  -5  -2   5  553.14   33.30
  -5  -2   5  508.85   29.00
  -5  -2   5  543.05   32.40
   4   2  -5  314.07   22.20
   4   2  -5  318.57   20.50
   4   2  -5  317.47   18.30
   4   2  -5  295.97   17.70
  -4  -2   5  321.97   24.70
  -4  -2   5  291.77   19.20
  -4  -2   5  317.27   22.10
  -4  -2   5  339.77   22.80
   3   2  -5  119.79    8.90
   3   2  -5  145.39   12.00
   3   2  -5  125.29   11.20
   3   2  -5  124.89   12.60
   3   2  -5  149.09   13.80
  -3  -2   5  121.49   13.20
  -3  -2   5  120.39    9.10
  -3  -2   5  134.29   11.10
  -3  -2   5  132.39   11.20
  -3  -2   5  135.59   18.70
  -3  -2   5  133.09   16.70
   2   2  -5  239.18   14.70
   2   2  -5  243.68   15.60
   2   2  -5  256.17   10.60
   2   2  -5  235.08   15.20
   2   2  -5  259.07   13.10
   2   2  -5  237.48   14.50
   2   2  -5  261.27   18.30
   2   2  -5  210.48   15.20
   2   2  -5  188.78   14.10
  -2  -2   5  232.98    7.80
  -2  -2   5  207.78   16.90
  -2  -2   5  244.78   13.60
  -2  -2   5  241.68   15.00
  -2  -2   5  247.38   16.10
  -2  -2   5  249.58   16.00
  -2  -2   5  250.57   14.20
  -2  -2   5  217.88   13.60
   1   2  -5   34.10    5.10
   1   2  -5   31.70    6.60
   1   2  -5   30.40    5.50
   1   2  -5   28.30    3.10
   1   2  -5   34.10    7.90
   1   2  -5   22.70    5.30
   1   2  -5   28.90    5.60
   1   2  -5   29.50    6.40
   1   2  -5   27.90    2.70
  -1  -2   5   28.50    5.20
  -1  -2   5   27.00    5.90
  -1  -2   5   28.40    6.70
  -1  -2   5   27.90   11.00
  -1  -2   5   34.00    5.30
  -1  -2   5   33.10    5.70
  -1  -2   5   27.00    6.00
   0   2  -5 2481.65   66.09
   0   2  -5 2445.86   68.79
   0   2  -5 2419.56   69.39
   0   2  -5 2340.57   66.19
   0   2  -5 2460.45   74.19
   0   2  -5 2316.67   67.59
   0   2  -5 2454.15   67.89
   0   2  -5 2474.75   66.59
   0   2  -5 2493.65   68.59
   0   2  -5 2433.26   63.69
   0  -2   5 2516.95   70.99
   0  -2   5 2530.85   66.59
   0  -2   5 2517.95   64.49
   0  -2   5 2476.15   67.99
   0  -2   5 2360.36   68.49
   0  -2   5 2192.68   74.19
   0  -2   5 2450.35   67.99
   0  -2   5 2449.45   74.59
   0  -2   5 2626.04   66.69
   0  -2   5 2489.45   62.09
  -1   2  -5  332.67   16.30
  -1   2  -5  325.57   11.80
  -1   2  -5  359.36   17.10
  -1   2  -5  336.87   13.90
  -1   2  -5  360.16   19.90
  -1   2  -5  350.56   15.70
  -1   2  -5  349.27   14.90
  -1   2  -5  334.47   15.60
  -1   2  -5  311.17   16.80
   1  -2   5  331.97   13.10
   1  -2   5  343.47   15.40
   1  -2   5  327.17   17.00
   1  -2   5  339.57   13.50
   1  -2   5  325.37   18.70
   1  -2   5  320.97   15.60
   1  -2   5  332.77   13.90
   1  -2   5  339.97   17.50
   1  -2   5  347.87   14.50
   1  -2   5  355.66   15.50
  -2   2  -5  120.79    9.60
  -2   2  -5  121.19   10.80
  -2   2  -5  137.49   11.00
  -2   2  -5  129.69    9.40
  -2   2  -5  118.39   13.60
  -2   2  -5  129.69   12.10
  -2   2  -5  112.39   10.80
  -2   2  -5  149.59   10.30
   2  -2   5  122.19    9.80
   2  -2   5  137.69   14.10
   2  -2   5  130.49    9.60
   2  -2   5  124.29   11.00
   2  -2   5  132.29   11.40
   2  -2   5  111.99   11.50
   2  -2   5  122.79    9.10
   2  -2   5  126.69    5.30
  -3   2  -5  392.36   15.60
  -3   2  -5  384.16   21.00
  -3   2  -5  396.26   19.90
  -3   2  -5  390.06   22.40
  -3   2  -5  367.16   18.70
   3  -2   5  387.86   18.00
   3  -2   5  379.06   21.60
   3  -2   5  383.06   21.70
   3  -2   5  381.46   13.10
   3  -2   5  397.06   19.80
   3  -2   5  402.16   20.00
  -4   2  -5   12.80    6.40
  -4   2  -5   10.90    7.60
  -4   2  -5    3.10    8.00
  -4   2  -5   14.80    6.60
   4  -2   5   20.30    7.90
   4  -2   5    2.40    4.90
  -5   2  -5  150.28   17.00
  -5   2  -5  139.69   14.40
  -5   2  -5  153.38   22.00
   5  -2   5  167.48   16.30
   5  -2   5  157.88   24.10
  -6   2  -5   89.09   19.40
  -6   2  -5  112.39   17.60
  -6   2  -5  104.49   16.30
   6  -2   5  119.89   22.60
   6  -2   5  114.09   16.50
  -7   2  -5  116.59   23.80
   7  -2   5   31.30   18.60
   7  -2   5   37.20   12.40
   7   1  -5   -0.30   10.60
  -7  -1   5   -5.70   10.60
  -7  -1   5   11.00   10.80
  -7  -1   5   17.50   18.90
   6   1  -5   48.10   14.20
  -6  -1   5   40.80   13.40
  -6  -1   5   61.69   13.70
  -6  -1   5   44.00   13.10
   5   1  -5  165.38   20.10
   5   1  -5  163.98   17.60
  -5  -1   5  177.58   17.80
  -5  -1   5  136.49   19.80
  -5  -1   5  167.98   20.30
  -5  -1   5  185.58   23.00
  -5  -1   5  137.59   19.00
   4   1  -5  684.93   34.60
   4   1  -5  713.63   29.00
   4   1  -5  726.23   31.20
   4   1  -5  710.33   34.20
   4   1  -5  686.23   32.80
   4   1  -5  717.83   36.60
  -4  -1   5  790.22   36.50
  -4  -1   5  770.92   35.00
  -4  -1   5  708.13   35.50
  -4  -1   5  710.73   33.10
   3   1  -5    0.20    5.20
   3   1  -5    8.30    5.20
   3   1  -5    1.20    3.50
   3   1  -5    7.90    4.40
   3   1  -5   -1.80    5.40
  -3  -1   5    7.40    4.90
  -3  -1   5    0.20    2.50
  -3  -1   5    1.10    4.70
  -3  -1   5    2.30    2.00
  -3  -1   5    1.90    5.60
   2   1  -5    3.20    5.00
   2   1  -5    3.50    3.20
   2   1  -5    2.40    4.00
   2   1  -5    2.70    4.10
   2   1  -5    4.30    3.80
   2   1  -5    4.60    4.10
   2   1  -5   13.70    3.70
   2   1  -5    0.90    4.00
   2   1  -5    7.80    4.90
  -2  -1   5   10.40    5.00
  -2  -1   5    5.20    5.20
  -2  -1   5    7.80    4.40
  -2  -1   5    6.50    2.60
  -2  -1   5    9.60    2.90
  -2  -1   5    5.30    4.60
  -2  -1   5   10.00    5.70
  -2  -1   5    9.00    4.60
   1   1  -5  556.34   18.80
   1   1  -5  595.14   24.60
   1   1  -5  582.54   22.00
   1   1  -5  578.64   25.90
   1   1  -5  514.25   23.30
   1   1  -5  551.44   15.50
   1   1  -5  590.64   23.20
   1   1  -5  586.94   20.10
  -1  -1   5  579.74   23.20
  -1  -1   5  568.24   24.00
  -1  -1   5  562.64   21.30
  -1  -1   5  567.64   21.90
  -1  -1   5  561.84   26.00
  -1  -1   5  592.04   23.60
  -1  -1   5  588.94   23.00
  -1  -1   5  573.84   19.80
   0   1  -5  314.17   13.60
   0   1  -5  281.67   13.60
   0   1  -5  313.07   15.30
   0   1  -5  318.17   14.00
   0   1  -5  318.97   14.30
   0   1  -5  317.47   15.30
   0   1  -5  305.37   18.40
   0   1  -5  312.97   15.40
   0  -1   5  319.37   14.00
   0  -1   5  327.97   15.50
   0  -1   5  314.47   14.30
   0  -1   5  321.57   15.20
   0  -1   5  344.07   16.00
   0  -1   5  320.27    9.00
   0  -1   5  293.67   17.80
  -1   1  -5   31.40    6.10
  -1   1  -5   31.20    9.10
  -1   1  -5   39.40    6.90
  -1   1  -5   30.30    2.00
  -1   1  -5   37.40    6.70
  -1   1  -5   25.00    6.30
  -1   1  -5   26.60    5.40
   1  -1   5   37.50    6.70
   1  -1   5   29.10    7.90
   1  -1   5   41.50    6.50
   1  -1   5   36.90    6.30
   1  -1   5   39.70    5.80
   1  -1   5   27.90    6.10
   1  -1   5   40.50    5.90
   1  -1   5   46.00    7.60
  -2   1  -5   50.29    8.20
  -2   1  -5   75.19   12.60
  -2   1  -5   73.69    7.10
  -2   1  -5   82.69   10.00
  -2   1  -5   64.19    6.40
  -2   1  -5   71.69    9.80
  -2   1  -5   74.09   10.40
  -2   1  -5   84.09   11.60
   2  -1   5   61.69    5.50
   2  -1   5   75.29    9.70
   2  -1   5   81.59   11.20
   2  -1   5   67.09   10.30
   2  -1   5   85.39   12.90
   2  -1   5   82.79    9.50
   2  -1   5   86.99   12.10
   2  -1   5   73.19    9.10
  -3   1  -5    5.60    6.80
  -3   1  -5    8.80    5.10
  -3   1  -5    0.30    7.70
  -3   1  -5   11.50    5.50
  -3   1  -5    0.00    4.20
  -3   1  -5    3.20    3.20
   3  -1   5    6.40    3.50
   3  -1   5    1.50    6.40
   3  -1   5    8.60    4.30
   3  -1   5    4.40    1.60
   3  -1   5   -4.70    5.50
   3  -1   5    7.00    4.10
   3  -1   5   -0.30    3.90
  -4   1  -5  533.25   31.20
  -4   1  -5  539.15   26.60
  -4   1  -5  536.05   29.80
  -4   1  -5  526.75   25.80
   4  -1   5  500.05   28.50
   4  -1   5  541.45   26.60
  -5   1  -5   62.69   14.20
  -5   1  -5   69.39   13.10
  -5   1  -5   85.79   19.70
  -5   1  -5   64.39   16.30
   5  -1   5   54.39   14.90
   5  -1   5   50.99   11.60
  -6   1  -5   32.40   13.30
  -6   1  -5   33.30   11.70
   6  -1   5   14.40   11.00
   6  -1   5   10.00    8.10
  -7   1  -5   26.10   15.30
   7  -1   5    3.30   17.70
   7  -1   5    6.50    7.80
   7   0  -5   12.00   11.40
  -7   0   5   20.00   12.80
  -7   0   5   -5.20   10.50
  -7   0   5    6.80   11.20
   6   0  -5   76.89   16.60
   6   0  -5   54.49   13.80
  -6   0   5   79.99   18.00
  -6   0   5   87.09   18.00
  -6   0   5   48.90   15.30
  -6   0   5   65.49   25.40
   5   0  -5  698.43   34.30
   5   0  -5  675.33   34.20
   5   0  -5  679.63   36.90
  -5   0   5  619.24   34.10
  -5   0   5  667.13   36.70
  -5   0   5  680.13   34.40
  -5   0   5  632.64   32.40
   4   0  -5  140.89   19.20
   4   0  -5  106.99   14.50
   4   0  -5  125.49   14.00
   4   0  -5  128.59   17.50
   4   0  -5  111.69   11.10
   4   0  -5   99.29   22.40
  -4   0   5  109.39   14.10
  -4   0   5   88.39    8.70
  -4   0   5  107.59   16.40
  -4   0   5  144.69   16.40
  -4   0   5   96.69   17.40
   3   0  -5  267.07   18.30
   3   0  -5  236.68   15.70
   3   0  -5  223.78   13.10
   3   0  -5  231.28   14.40
   3   0  -5  239.88   16.80
   3   0  -5  276.77   16.10
  -3   0   5  242.38   15.20
  -3   0   5  252.57   15.90
  -3   0   5  246.78   12.50
  -3   0   5  236.78   16.30
  -3   0   5  228.78   17.10
  -3   0   5  247.28    9.60
  -3   0   5  260.37   17.50
   2   0  -5  261.77   11.90
   2   0  -5  269.37   16.20
   2   0  -5  256.47   15.50
   2   0  -5  260.97   13.80
   2   0  -5  278.07   17.60
   2   0  -5  266.87   10.20
   2   0  -5  281.87   15.40
   2   0  -5  267.17   14.80
   2   0  -5  277.17   14.50
  -2   0   5  285.37   17.00
  -2   0   5  250.47   14.20
  -2   0   5  273.77   17.00
  -2   0   5  268.27   15.90
  -2   0   5  251.97   16.50
  -2   0   5  273.97   10.30
  -2   0   5  264.77   12.80
  -2   0   5  275.87   14.60
   1   0  -5  167.98   10.70
   1   0  -5  155.68    9.40
   1   0  -5  145.39   10.50
   1   0  -5  165.38   11.90
   1   0  -5  142.99   12.60
   1   0  -5  152.38    7.00
   1   0  -5  164.38   12.90
   1   0  -5  148.59   10.50
  -1   0   5  160.88    7.30
  -1   0   5  152.98   11.40
  -1   0   5  140.89    9.60
  -1   0   5  159.38   11.20
  -1   0   5  166.98   11.10
  -1   0   5  161.78   12.90
  -1   0   5  148.59   14.40
  -1   0   5  137.29    9.60
   0   0  -5 5960.20  166.58
   0   0  -5 6218.48  161.08
   0   0  -5 6177.78  160.38
   0   0  -5 6094.99  162.08
   0   0  -5 6308.47  162.18
   0   0  -5 5959.90  160.08
   0   0  -5 6217.68  160.88
   0   0   5 6321.97  155.18
   0   0   5 6429.66  161.18
   0   0   5 5996.20  161.58
   0   0   5 6428.16  160.98
   0   0   5 6374.96  162.28
   0   0   5 6282.47  160.18
   0   0   5 6174.08  166.48
   0   0   5 6245.78  160.08
  -1   0  -5   31.00    9.30
  -1   0  -5   39.90    6.90
  -1   0  -5   30.10    3.20
  -1   0  -5   33.50    6.20
  -1   0  -5   39.50    6.50
  -1   0  -5   47.60    8.10
  -1   0  -5   48.10    8.30
   1   0   5   29.70    7.00
   1   0   5   38.30    9.00
   1   0   5   47.70    7.40
   1   0   5   37.90    7.50
   1   0   5   30.80    6.50
   1   0   5   44.60    6.90
   1   0   5   44.40    6.70
   1   0   5   33.00    6.10
  -2   0  -5  131.39   11.30
  -2   0  -5  131.99   16.00
  -2   0  -5  106.09    9.90
  -2   0  -5  107.79   13.60
  -2   0  -5  103.69   14.40
  -2   0  -5  111.89   12.70
   2   0   5  120.19   13.30
   2   0   5  110.49    9.30
   2   0   5   93.59   10.20
   2   0   5  104.29   11.60
   2   0   5  132.89   16.20
   2   0   5   98.99    5.00
   2   0   5  111.89   12.40
   2   0   5  121.79   11.00
   2   0   5  161.98   13.40
   2   0   5  104.99    8.90
  -3   0  -5  493.75   25.70
  -3   0  -5  506.05   21.70
  -3   0  -5  529.35   30.20
  -3   0  -5  507.25   24.20
  -3   0  -5  527.35   26.60
   3   0   5  496.25   16.40
   3   0   5  496.95   21.40
   3   0   5  473.25   24.40
   3   0   5  536.65   27.60
   3   0   5  517.25   24.10
  -4   0  -5   27.20    8.70
  -4   0  -5   37.20   14.30
  -4   0  -5   20.20    6.10
  -4   0  -5   12.00    7.20
  -4   0  -5   20.30    9.00
   4   0   5   26.00    8.00
   4   0   5    6.60    8.10
  -5   0  -5  110.99   21.70
  -5   0  -5   89.49   15.30
  -5   0  -5   84.29   16.80
   5   0   5   72.89   13.40
   5   0   5  100.79   19.10
  -6   0  -5  157.28   24.40
  -6   0  -5  128.49   20.60
   6   0   5  109.29   23.90
   6   0   5  126.79   18.70
  -7   0  -5  -13.90   14.80
  -7   0  -5   37.70   18.30
   7   0   5   23.40   21.60
   7  -1  -5   59.69   20.60
   7  -1  -5   58.49   14.60
  -7   1   5   71.79   18.20
  -7   1   5   50.39   14.70
   6  -1  -5  103.79   20.00
   6  -1  -5   56.29   14.10
   6  -1  -5   65.49   13.90
  -6   1   5   46.50   15.00
  -6   1   5   44.80   15.80
  -6   1   5   67.09   14.70
   5  -1  -5  181.38   18.10
   5  -1  -5  200.28   17.90
   5  -1  -5  187.28   19.20
   5  -1  -5  183.88   19.70
  -5   1   5  191.48   19.30
  -5   1   5  176.18   20.30
  -5   1   5  164.08   22.50
  -5   1   5  185.08   20.00
   4  -1  -5  583.34   31.70
   4  -1  -5  543.45   27.80
   4  -1  -5  548.85   27.50
   4  -1  -5  549.25   28.80
  -4   1   5  512.45   29.30
  -4   1   5  565.44   26.10
  -4   1   5  559.54   30.30
  -4   1   5  539.15   27.00
  -4   1   5  549.54   24.20
   3  -1  -5   13.90    4.50
   3  -1  -5   14.20    4.30
   3  -1  -5   16.80    7.60
   3  -1  -5   10.10    5.90
   3  -1  -5   18.80    6.70
   3  -1  -5   13.70    6.90
   3  -1  -5   16.60    5.90
   3  -1  -5    7.20    5.50
  -3   1   5   17.20    6.50
  -3   1   5   24.80    6.20
  -3   1   5   15.50    5.90
  -3   1   5   10.30    5.30
  -3   1   5   14.70    4.80
   2  -1  -5    5.00    4.30
   2  -1  -5   -3.00    3.40
   2  -1  -5    2.60    3.90
   2  -1  -5   -0.20    1.10
   2  -1  -5   -2.20    3.00
   2  -1  -5    1.30    2.90
   2  -1  -5    6.60    5.70
  -2   1   5    1.50    3.40
  -2   1   5    7.60    4.60
  -2   1   5   -0.80    5.10
  -2   1   5   12.30    6.00
  -2   1   5   -2.10    3.20
  -2   1   5    0.50    4.40
   1  -1  -5  172.08   11.50
   1  -1  -5  146.39    8.70
   1  -1  -5  155.68   11.00
   1  -1  -5  174.68   14.00
   1  -1  -5  169.28   12.30
   1  -1  -5  156.88   10.70
   1  -1  -5  156.98   13.40
  -1   1   5  142.29    8.90
  -1   1   5  151.98   12.30
  -1   1   5  157.88   11.00
  -1   1   5  153.58   13.90
  -1   1   5  159.18   12.00
  -1   1   5  165.18   11.50
  -1   1   5  156.88   11.20
  -1   1   5  163.38    9.10
  -1   1   5  159.58   10.60
   0  -1  -5  115.99   10.50
   0  -1  -5  115.69    8.70
   0  -1  -5  111.89    8.40
   0  -1  -5  111.99   12.50
   0  -1  -5  101.29   11.90
   0  -1  -5  117.59    8.30
   0  -1  -5  114.09    9.00
   0  -1  -5  116.79   11.80
   0  -1  -5  102.19    9.40
   0   1   5  100.99    8.70
   0   1   5  102.39   10.10
   0   1   5  104.59    9.40
   0   1   5  106.19   13.30
   0   1   5  116.39    9.10
   0   1   5  112.99   13.20
   0   1   5   99.99    7.70
   0   1   5  116.39    9.70
  -1  -1  -5   35.60    5.00
  -1  -1  -5   31.70    6.30
  -1  -1  -5   25.50    5.80
  -1  -1  -5   41.20    8.50
  -1  -1  -5   26.80    7.50
  -1  -1  -5   23.00    9.30
  -1  -1  -5   31.50    7.50
   1   1   5   25.70    6.60
   1   1   5   45.60    7.20
   1   1   5   43.50    7.50
   1   1   5   39.30    7.50
   1   1   5   23.40    6.10
   1   1   5   34.80    5.80
   1   1   5   39.70    9.50
   1   1   5   46.30    7.00
   1   1   5   24.20    6.50
  -2  -1  -5   46.20   12.50
  -2  -1  -5   38.70    7.20
  -2  -1  -5   44.40    4.90
  -2  -1  -5   45.30    8.40
  -2  -1  -5   40.90    8.60
  -2  -1  -5   57.69    9.40
   2   1   5   56.39    8.00
   2   1   5   49.40    9.60
   2   1   5   53.99    8.60
   2   1   5   48.40    5.20
   2   1   5   57.19    5.20
   2   1   5   46.20    8.30
   2   1   5   65.49    9.40
  -3  -1  -5   13.50    6.10
  -3  -1  -5    8.60    7.40
  -3  -1  -5   12.40    7.40
  -3  -1  -5    4.70    5.50
  -3  -1  -5    1.40    9.30
   3   1   5   13.00    8.10
   3   1   5    7.20    5.50
   3   1   5    7.30    2.90
   3   1   5    7.10    5.30
  -4  -1  -5  412.06   31.10
  -4  -1  -5  399.76   23.00
  -4  -1  -5  373.66   25.70
  -4  -1  -5  358.36   23.10
   4   1   5  374.06   23.10
   4   1   5  395.96   27.40
  -5  -1  -5  114.39   20.10
  -5  -1  -5  104.19   23.30
  -5  -1  -5  124.99   17.50
   5   1   5  144.69   23.60
   5   1   5   90.99   16.00
  -6  -1  -5    2.60   11.00
  -6  -1  -5    4.10   11.00
   6   1   5   -9.40   11.40
   6   1   5  -10.10    6.90
  -7  -1  -5   16.40   13.10
  -7  -1  -5   17.70   15.60
   7   1   5  -19.80   19.20
   7   1   5    5.70   12.90
   7  -2  -5   20.40   18.00
  -7   2   5    5.40   13.60
   6  -2  -5  131.19   23.00
   6  -2  -5  127.69   18.80
   6  -2  -5  114.39   22.40
  -6   2   5  125.39   21.20
  -6   2   5  134.89   22.60
   5  -2  -5  333.87   21.80
   5  -2  -5  305.07   23.10
   5  -2  -5  297.67   23.70
   5  -2  -5  302.67   23.90
   5  -2  -5  319.57   22.00
  -5   2   5  313.87   22.40
  -5   2   5  326.17   25.80
  -5   2   5  286.07   19.80
  -5   2   5  324.27   25.80
   4  -2  -5   10.40    7.20
   4  -2  -5    6.30    5.80
   4  -2  -5    7.60    7.00
   4  -2  -5   11.90    7.50
  -4   2   5   -2.70    5.60
  -4   2   5    2.60    9.40
  -4   2   5   -2.60    4.50
  -4   2   5    2.20    6.40
   3  -2  -5   79.79   13.80
   3  -2  -5   80.19   12.20
   3  -2  -5   48.50    8.40
   3  -2  -5   62.29   10.30
   3  -2  -5   64.09   10.50
  -3   2   5   80.09   10.90
  -3   2   5   63.69    9.80
  -3   2   5   77.89   11.90
  -3   2   5   62.79   11.50
  -3   2   5   74.39    7.90
  -3   2   5   75.29   13.70
   2  -2  -5  328.17   16.60
   2  -2  -5  345.97   19.40
   2  -2  -5  351.56   20.40
   2  -2  -5  345.67   19.10
   2  -2  -5  334.87    9.90
   2  -2  -5  336.67   21.10
   2  -2  -5  331.97   18.00
   2  -2  -5  333.27   17.90
   2  -2  -5  319.57    9.80
  -2   2   5  330.07   18.60
  -2   2   5  352.46   18.20
  -2   2   5  349.17   17.10
  -2   2   5  350.36   19.10
  -2   2   5  344.67   18.50
  -2   2   5  340.57   19.10
  -2   2   5  367.36   13.20
   1  -2  -5  340.57   18.10
   1  -2  -5  327.97   16.70
   1  -2  -5  305.57   16.90
   1  -2  -5  308.07   19.50
   1  -2  -5  343.17   17.10
   1  -2  -5  312.27   15.40
   1  -2  -5  325.47   15.50
   1  -2  -5  346.07   20.50
  -1   2   5  316.77   12.10
  -1   2   5  309.47   19.30
  -1   2   5  353.56   16.20
  -1   2   5  355.46   16.60
  -1   2   5  341.87   12.40
  -1   2   5  329.57   17.60
  -1   2   5  336.67   18.20
  -1   2   5  338.27   17.30
   0  -2  -5 3267.57   92.99
   0  -2  -5 3332.07   94.89
   0  -2  -5 3311.77   98.49
   0  -2  -5 3256.47   92.09
   0  -2  -5 3402.56   93.49
   0  -2  -5 3185.68   88.79
   0  -2  -5 3303.77   91.99
   0  -2  -5 3460.35  101.79
   0   2   5 3288.37   99.99
   0   2   5 3420.96   91.99
   0   2   5 3411.76   89.39
   0   2   5 3331.67   88.69
   0   2   5 3445.36   95.19
   0   2   5 3557.24   94.09
  -1  -2  -5   30.00    6.50
  -1  -2  -5   25.00    5.20
  -1  -2  -5   19.20    5.90
  -1  -2  -5   15.20    5.20
  -1  -2  -5   26.80    7.50
  -1  -2  -5   19.40   10.00
  -1  -2  -5   23.00    6.50
   1   2   5   30.40    6.20
   1   2   5   26.60    5.60
   1   2   5   32.80    7.00
   1   2   5   18.60    4.20
   1   2   5   20.50    6.70
   1   2   5   19.60    5.90
   1   2   5   14.20    5.60
  -2  -2  -5   43.70   12.30
  -2  -2  -5   37.10    7.50
  -2  -2  -5   46.90   10.90
  -2  -2  -5   31.20    8.10
  -2  -2  -5   46.20   11.10
  -2  -2  -5   51.19    9.20
   2   2   5   33.60    7.80
   2   2   5   37.70    8.60
   2   2   5   31.40    5.90
   2   2   5   46.00    8.50
   2   2   5   43.00    9.70
   2   2   5   34.90    6.30
  -3  -2  -5  327.77   21.80
  -3  -2  -5  298.17   27.50
  -3  -2  -5  350.66   28.10
  -3  -2  -5  300.47   21.80
  -3  -2  -5  282.67   26.40
   3   2   5  224.68   15.00
   3   2   5  406.96   28.60
   3   2   5  294.67   20.80
   3   2   5  448.26   38.10
  -4  -2  -5   23.40   12.40
  -4  -2  -5    2.30   10.90
  -4  -2  -5   30.10   12.70
  -4  -2  -5   45.10   18.00
   4   2   5   37.80   16.80
   4   2   5   46.60   12.70
  -5  -2  -5   52.59   20.50
  -5  -2  -5   69.99   15.50
  -5  -2  -5   47.60   15.50
   5   2   5   43.40   13.90
  -6  -2  -5   79.69   25.40
  -6  -2  -5   63.49   18.50
  -6  -2  -5   96.79   21.60
   6   2   5   45.80   13.60
   6   2   5   81.49   23.80
   6  -3  -5    7.40    7.30
   6  -3  -5   18.50   12.40
  -6   3   5   24.90   14.00
   5  -3  -5  150.88   20.40
   5  -3  -5  145.79   18.20
   5  -3  -5  144.39   22.30
   5  -3  -5  167.28   22.80
  -5   3   5  167.28   24.20
  -5   3   5  114.69   18.10
  -5   3   5  146.89   18.70
   4  -3  -5  207.88   17.70
   4  -3  -5  178.88   22.70
   4  -3  -5  193.38   16.20
   4  -3  -5  241.48   22.10
  -4   3   5  190.78   19.90
  -4   3   5  205.48   17.40
  -4   3   5  202.18   19.70
   3  -3  -5   38.20   10.30
   3  -3  -5   51.09    9.90
   3  -3  -5   45.00   11.60
   3  -3  -5   35.20    8.40
  -3   3   5   39.50    8.90
  -3   3   5   46.90   10.20
  -3   3   5   48.80   12.30
  -3   3   5   47.10   10.00
   2  -3  -5   91.99   10.50
   2  -3  -5   68.69    9.70
   2  -3  -5   89.69   11.20
   2  -3  -5   77.99   13.80
   2  -3  -5   77.79   11.30
  -2   3   5   83.79   10.70
  -2   3   5   99.09   10.20
  -2   3   5   83.79   10.80
  -2   3   5   90.19   12.70
  -2   3   5   71.49   12.40
   1  -3  -5    8.40    4.20
   1  -3  -5    7.20    6.50
   1  -3  -5    5.60    3.50
   1  -3  -5    8.90    4.10
   1  -3  -5    3.10    5.30
   1  -3  -5   13.90    5.00
  -1   3   5    9.40    4.50
  -1   3   5   11.90    5.00
  -1   3   5   13.90    5.70
  -1   3   5   15.90    6.50
  -1   3   5    9.50    4.80
  -1   3   5    5.20    4.90
  -1   3   5   11.30    7.10
   0  -3  -5  159.28   14.90
   0  -3  -5  144.99   11.10
   0  -3  -5  112.49   14.50
   0  -3  -5  123.29   11.80
   0  -3  -5  124.09   14.20
   0  -3  -5  110.49    7.20
   0   3   5  143.89   11.90
   0   3   5  137.29   11.70
   0   3   5  133.39   10.90
   0   3   5  124.19   12.10
   0   3   5  111.89    8.10
  -1  -3  -5   22.40    5.90
  -1  -3  -5   33.40    8.10
  -1  -3  -5   18.60    5.10
  -1  -3  -5   21.00    8.20
  -1  -3  -5   36.30    7.10
  -1  -3  -5   31.60   11.40
   1   3   5   35.30    7.30
   1   3   5   20.60    7.10
   1   3   5   38.20    8.20
   1   3   5   28.30    8.00
   1   3   5   23.40    3.80
  -2  -3  -5   -4.00    5.30
  -2  -3  -5    4.30    7.70
  -2  -3  -5    4.20    5.10
  -2  -3  -5    2.10    9.80
  -2  -3  -5    6.60    5.60
   2   3   5    1.50    5.30
   2   3   5    0.50    6.00
   2   3   5    0.40    4.20
   2   3   5    4.20    6.40
   2   3   5  -15.80    6.30
  -3  -3  -5   17.30    9.00
  -3  -3  -5    0.40   10.70
  -3  -3  -5    1.70    7.50
  -3  -3  -5   10.20    8.90
  -3  -3  -5    1.10    5.10
   3   3   5    5.30    6.60
   3   3   5   -3.60    5.30
   3   3   5   -7.10    6.70
   3   3   5    1.50    4.10
   3   3   5    1.30    7.40
  -4  -3  -5  120.99   17.00
  -4  -3  -5  168.38   29.00
  -4  -3  -5  132.89   20.60
  -4  -3  -5  114.89   18.60
   4   3   5  132.09   20.60
   4   3   5  155.88   20.20
   4   3   5  131.79   18.60
   4   3   5  121.99   20.50
  -5  -3  -5   39.60   17.90
  -5  -3  -5   66.69   17.70
  -5  -3  -5   55.89   14.00
  -5  -3  -5   66.19   23.00
   5   3   5   99.69   18.00
   5   3   5   65.49   20.10
  -6  -3  -5    6.80   13.20
  -6  -3  -5   37.80   16.80
  -6  -3  -5  -10.00   18.50
   6   3   5   21.20   18.90
   6   3   5   30.70   14.10
   6  -4  -5   67.29   19.30
   6  -4  -5   52.79   28.50
   6  -4  -5   82.69   16.00
  -6   4   5   91.29   19.00
  -6   4   5   49.90   16.90
   5  -4  -5   93.89   17.90
   5  -4  -5   66.89   16.80
   5  -4  -5   50.89   13.60
   5  -4  -5   41.40   10.50
  -5   4   5   59.09   13.00
  -5   4   5   57.29   14.80
   4  -4  -5   -1.10    4.90
   4  -4  -5    7.40    8.90
   4  -4  -5   -6.70    8.70
  -4   4   5    7.30    7.40
  -4   4   5   11.90   15.00
  -4   4   5   13.30    6.90
   3  -4  -5    0.00    7.90
   3  -4  -5    3.00    9.70
   3  -4  -5    7.60    4.90
   3  -4  -5    8.20    6.40
  -3   4   5  -14.90    9.30
  -3   4   5    2.10    5.60
  -3   4   5   13.80   10.90
  -3   4   5   15.00    8.30
  -3   4   5    9.00    8.60
   2  -4  -5  146.19   19.40
   2  -4  -5  123.99   11.50
   2  -4  -5  128.49   13.00
   2  -4  -5  147.99   12.80
  -2   4   5  143.89   14.70
  -2   4   5  142.09   12.50
  -2   4   5  130.39   13.00
  -2   4   5  136.99   14.90
  -2   4   5  120.69   11.90
   1  -4  -5  199.58   13.90
   1  -4  -5  187.58   14.10
   1  -4  -5  190.58   17.90
   1  -4  -5  200.18   18.40
  -1   4   5  206.78   14.90
  -1   4   5  187.28   18.60
  -1   4   5  203.08   15.00
  -1   4   5  181.38   16.40
  -1   4   5  230.58   15.30
   0  -4  -5  785.92   33.30
   0  -4  -5  864.71   41.90
   0  -4  -5  840.42   39.70
   0  -4  -5  766.22   31.40
   0   4   5  811.52   33.40
   0   4   5  841.22   36.50
   0   4   5  832.12   32.10
   0   4   5  796.52   33.90
   0   4   5  805.22   32.70
  -1  -4  -5   22.60   12.60
  -1  -4  -5   20.30    6.90
  -1  -4  -5   30.50    5.70
  -1  -4  -5   18.30    5.80
  -1  -4  -5   11.20    9.00
   1   4   5   22.80    7.60
   1   4   5   24.30    8.30
   1   4   5   12.20    7.80
   1   4   5   29.10    7.70
   1   4   5   20.00    7.90
  -2  -4  -5   14.00    6.50
  -2  -4  -5   29.50    8.20
  -2  -4  -5   27.00   10.60
  -2  -4  -5   17.00   12.90
   2   4   5   20.40    7.10
   2   4   5   11.00    8.10
   2   4   5   15.30    8.70
   2   4   5   13.40    6.60
  -3  -4  -5  124.29   19.40
  -3  -4  -5  106.99   15.40
  -3  -4  -5  123.39   17.00
  -3  -4  -5   98.79   23.80
   3   4   5  109.69   15.00
   3   4   5  118.39   12.60
   3   4   5  124.89   17.60
   3   4   5  147.89   21.30
  -4  -4  -5   17.80    8.10
  -4  -4  -5   45.90   11.40
  -4  -4  -5   37.50   14.90
  -4  -4  -5   40.50   22.60
   4   4   5   38.50   12.10
   4   4   5   15.20   12.10
   4   4   5   32.50   15.90
   4   4   5   18.80   10.50
  -5  -4  -5   20.70   18.50
  -5  -4  -5   45.30   14.60
  -5  -4  -5   24.50   11.40
  -5  -4  -5    7.80   16.80
   5   4   5   20.10   13.90
   5   4   5   45.10   16.60
   5   4   5   80.99   23.70
   5  -5  -5   64.59   17.60
   5  -5  -5   73.09   19.60
   5  -5  -5   52.19   11.00
  -5   5   5   84.39   17.60
  -5   5   5   54.89   17.60
   4  -5  -5   44.60   14.60
   4  -5  -5   24.70   12.70
  -4   5   5   34.70   14.20
  -4   5   5   34.00   11.80
   3  -5  -5    3.10   10.30
   3  -5  -5   -9.20    8.60
   3  -5  -5   11.90    5.40
  -3   5   5    9.70    9.60
  -3   5   5   13.80    8.50
   2  -5  -5  256.47   16.20
   2  -5  -5  238.48   23.30
   2  -5  -5  227.08   16.30
  -2   5   5  232.48   19.80
  -2   5   5  222.38   18.90
  -2   5   5  217.08   19.40
  -2   5   5  255.87   17.60
   1  -5  -5   36.50    7.20
   1  -5  -5   25.40   11.70
   1  -5  -5   16.30    5.80
   1  -5  -5   11.40    9.90
  -1   5   5   23.50    9.30
  -1   5   5    8.10    9.60
  -1   5   5   14.00    8.10
  -1   5   5   25.80    7.40
   0  -5  -5  102.89   11.30
   0  -5  -5  101.19   18.40
   0  -5  -5  116.79   21.40
   0  -5  -5  119.39   11.60
   0   5   5  119.29   13.40
   0   5   5  101.19   17.90
   0   5   5  108.09   16.80
  -1  -5  -5   -8.10   11.70
  -1  -5  -5    4.90    9.50
  -1  -5  -5    4.80    5.40
  -1  -5  -5   -6.00    4.50
   1   5   5   -1.00    5.90
   1   5   5    8.60    6.80
   1   5   5   -0.90    8.20
   1   5   5   -1.80    6.30
  -2  -5  -5   12.30   12.10
  -2  -5  -5   -1.60    4.20
  -2  -5  -5  -11.20    5.70
  -2  -5  -5   -2.40   11.90
   2   5   5   -5.30    6.70
   2   5   5   -4.30    8.30
   2   5   5   -0.80    6.00
   2   5   5   10.90    7.20
  -3  -5  -5    6.00   16.70
  -3  -5  -5   -7.20    9.00
  -3  -5  -5   11.70    6.70
  -3  -5  -5   15.40    9.20
   3   5   5    2.90    9.40
   3   5   5   22.30    7.10
   3   5   5    8.00   10.90
   3   5   5   22.00   10.20
  -4  -5  -5   -5.20   16.20
  -4  -5  -5   23.70   15.00
  -4  -5  -5   20.10   10.50
  -4  -5  -5   19.90    9.30
   4   5   5   37.20   14.10
   4   5   5   19.50   10.60
  -5  -5  -5   24.70   19.20
  -5  -5  -5   24.00   13.70
   5   5   5   39.90   20.50
   5   5   5   32.20   27.70
   5  -6  -5    7.30   15.80
   5  -6  -5   17.40   15.80
  -5   6   5   40.40   24.30
  -5   6   5   24.70   15.10
   4  -6  -5    1.50   11.70
   4  -6  -5   20.90   15.30
  -4   6   5   18.00   11.20
  -4   6   5   23.40   14.10
   3  -6  -5    8.50   12.00
   3  -6  -5   -8.90   11.30
   3  -6  -5    8.50    6.60
  -3   6   5    5.40    8.00
  -3   6   5    8.80    9.20
  -3   6   5   13.60   11.10
   2  -6  -5   28.00    6.90
   2  -6  -5   15.70   12.20
  -2   6   5   19.00    9.10
  -2   6   5   35.20   10.50
  -2   6   5   50.29   14.20
   1  -6  -5   92.59   12.10
   1  -6  -5  100.29   20.60
  -1   6   5  119.19   19.10
  -1   6   5  145.09   22.10
   0  -6  -5  105.49   21.50
   0  -6  -5   79.29   11.30
   0  -6  -5   98.49   20.10
   0   6   5   97.89   17.90
   0   6   5   99.19   15.60
  -1  -6  -5    1.30    4.90
  -1  -6  -5    8.40   11.20
  -1  -6  -5  -11.30   12.60
   1   6   5    6.80    8.90
   1   6   5   14.60    8.70
   1   6   5    3.50   10.00
  -2  -6  -5   13.00   13.50
  -2  -6  -5   11.30   21.30
  -2  -6  -5   29.20    7.40
   2   6   5   15.10    8.80
   2   6   5   17.00   10.90
   2   6   5    8.90    9.90
  -3  -6  -5   24.10   16.90
  -3  -6  -5   32.70   24.10
  -3  -6  -5   30.10    9.60
   3   6   5   25.20   10.30
   3   6   5   20.50   12.00
   3   6   5   21.20   13.40
  -4  -6  -5   58.79   34.00
  -4  -6  -5   21.00   12.50
  -4  -6  -5   47.20   17.90
   4   6   5   16.20   15.70
   4  -7  -5    0.20   14.40
  -4   7   5   18.90   12.50
  -4   7   5   43.60   19.70
   3  -7  -5   -9.40   16.20
   3  -7  -5   16.40   15.50
  -3   7   5   17.60   10.30
  -3   7   5   22.50   13.10
  -3   7   5  -11.70   11.60
   2  -7  -5  157.98   27.30
  -2   7   5  189.28   24.70
  -2   7   5  107.69   20.10
   1  -7  -5  -10.20   11.70
  -1   7   5   13.80   10.40
  -1   7   5   12.70   10.20
   0  -7  -5   20.60   14.30
   0   7   5   64.19   13.90
   0   7   5   67.19   16.00
  -1  -7  -5  -12.80   15.70
  -1  -7  -5   11.90    5.90
  -1  -7  -5   13.60   15.50
   1   7   5   -1.70   10.20
   1   7   5   -4.80    9.30
   1   7   5    0.90   11.50
  -2  -7  -5    1.00   21.00
  -2  -7  -5    0.70   13.40
  -2  -7  -5   -2.20    7.10
   2   7   5   -1.80    9.80
   2   7   5   -2.10    9.70
   2   7   5  -16.90    9.70
  -3  -7  -5   -8.70   16.60
  -3  -7  -5  -14.70    7.10
  -3  -7  -5  -29.90   32.60
   3   7   5    2.30   11.20
   3   7   5    5.60   13.20
   1  -8  -5   16.40   22.30
  -1   8   5   69.59   27.10
  -1   8   5   41.60   17.30
   0  -8  -5  -10.50   26.00
   0   8   5  -12.70    8.50
   0   8   5    7.60   14.30
   2   9  -6    8.10   12.60
   2   9  -6   -5.40   11.50
  -2  -9   6   21.10   20.10
  -2  -9   6   32.20   15.10
   1   9  -6    8.90   12.60
   1   9  -6   -9.60    9.80
  -1  -9   6   13.50   12.90
  -1  -9   6   31.00   18.60
   0   9  -6   30.60   15.30
   0   9  -6   32.50   13.90
  -1   9  -6    7.70   11.20
  -1   9  -6   12.20   12.70
  -1   9  -6   -0.10   13.60
  -1   9  -6   13.70   12.60
   1  -9   6   11.40    9.60
  -2   9  -6   20.70   13.40
  -2   9  -6   19.60   17.40
  -2   9  -6   -8.40   12.30
  -2   9  -6   23.00   18.70
  -2   9  -6   18.90   20.70
   2  -9   6   19.50   13.10
  -3   9  -6   50.69   18.80
  -3   9  -6   20.70   16.30
   3  -9   6   23.90   13.90
   4   8  -6   27.30   13.70
   4   8  -6   10.60   13.30
  -4  -8   6   20.20   14.60
  -4  -8   6    5.70   20.20
   3   8  -6   68.09   16.90
   3   8  -6   49.90   14.30
  -3  -8   6   62.59   17.90
  -3  -8   6   75.49   27.00
   2   8  -6   59.69   13.80
   2   8  -6   80.49   17.60
  -2  -8   6   66.09   21.50
  -2  -8   6   19.70   12.00
   1   8  -6    5.50    9.90
   1   8  -6    1.20    6.20
   1   8  -6    9.70    9.50
  -1  -8   6    0.70   11.10
  -1  -8   6    9.90   10.00
  -1  -8   6   23.50   16.80
   0   8  -6    0.50   10.30
   0   8  -6    4.10   10.50
   0   8  -6   -4.50    7.60
   0   8  -6    2.20    7.90
   0  -8   6    7.20    7.70
   0  -8   6   31.80   14.10
   0  -8   6    1.30    7.60
  -1   8  -6    7.50   16.70
  -1   8  -6   12.70    9.80
  -1   8  -6    4.30    8.90
  -1   8  -6   13.30   11.40
  -1   8  -6   -4.30    9.70
   1  -8   6    3.90    7.70
  -2   8  -6    0.60   10.00
  -2   8  -6   -1.30    9.40
  -2   8  -6   17.80   12.60
  -2   8  -6   -4.00    9.50
  -2   8  -6    3.60   10.60
   2  -8   6   -2.20    9.40
  -3   8  -6   18.10   12.10
  -3   8  -6   13.50   14.50
   3  -8   6   36.90   14.20
  -4   8  -6    2.70   14.80
   4  -8   6    2.10   11.10
   5   7  -6   16.50   13.00
   5   7  -6  -13.00    9.50
  -5  -7   6   40.80   20.40
  -5  -7   6   -3.60    8.70
  -5  -7   6  -33.30   20.20
   4   7  -6   52.99   16.80
   4   7  -6   35.90   14.10
  -4  -7   6   20.80   14.80
  -4  -7   6   18.20    7.50
  -4  -7   6   12.60   13.70
   3   7  -6  152.78   21.80
   3   7  -6  136.79   21.50
  -3  -7   6  133.29   15.50
  -3  -7   6  157.08   22.60
  -3  -7   6  189.48   32.20
   2   7  -6   12.60    8.60
   2   7  -6    1.80    6.20
   2   7  -6   13.70    9.40
  -2  -7   6    2.10    8.20
  -2  -7   6    5.70   17.80
   1   7  -6   12.60    9.10
   1   7  -6    0.10    3.60
   1   7  -6   -3.30    7.30
   1   7  -6    2.00    6.30
   1   7  -6    0.10    7.90
  -1  -7   6    9.00   11.70
  -1  -7   6   -0.60    7.20
   0   7  -6   65.39   13.70
   0   7  -6   55.49   12.70
   0   7  -6   74.19   12.30
   0   7  -6   89.19   13.50
   0   7  -6   48.80   11.10
   0  -7   6   69.19   13.70
   0  -7   6   98.39   18.60
   0  -7   6   75.89   13.50
   0  -7   6   70.69   11.50
   0  -7   6   45.10    9.70
  -1   7  -6  132.69   14.50
  -1   7  -6  169.08   19.80
  -1   7  -6  173.88   17.30
  -1   7  -6  165.78   19.20
  -1   7  -6  169.78   17.10
  -1   7  -6  157.38   19.20
   1  -7   6  149.59   15.20
   1  -7   6  189.08   19.10
   1  -7   6  171.48   16.80
   1  -7   6  142.89   13.90
  -2   7  -6    6.90    8.10
  -2   7  -6    3.20    7.50
  -2   7  -6   -7.40    7.10
  -2   7  -6    4.20    9.70
  -2   7  -6   10.70   11.50
   2  -7   6   10.00    8.90
   2  -7   6   17.80    7.10
   2  -7   6    5.00    6.50
  -3   7  -6   47.00   15.40
  -3   7  -6   68.79   13.20
   3  -7   6   50.69   11.80
   3  -7   6   32.90   11.90
   3  -7   6   56.89   12.10
  -4   7  -6   25.20   11.70
   4  -7   6  -18.00    5.80
   4  -7   6   -2.20    7.50
   4  -7   6   -5.50    8.40
  -5   7  -6   15.40   14.60
   5  -7   6   32.20   11.60
   5  -7   6   17.40   12.40
   5  -7   6    9.00    9.80
   5   6  -6    3.00   11.20
   5   6  -6   11.70    8.70
  -5  -6   6   27.90    9.90
  -5  -6   6    8.80   15.40
  -5  -6   6   -2.10   12.70
   4   6  -6  126.79   19.40
   4   6  -6  105.59   18.70
  -4  -6   6  111.69   15.00
  -4  -6   6  106.89   21.60
  -4  -6   6  110.59   21.90
   3   6  -6   51.19   11.30
   3   6  -6   53.39   13.30
   3   6  -6   44.90   10.90
  -3  -6   6   61.19   14.70
  -3  -6   6   85.49   24.60
  -3  -6   6   70.79    9.70
  -3  -6   6   55.09   11.50
   2   6  -6   -0.80    6.40
   2   6  -6   -6.90    8.20
   2   6  -6   -1.90    6.30
   2   6  -6   -0.70    8.70
   2   6  -6   -2.30    4.80
  -2  -6   6   -2.50    6.90
  -2  -6   6   12.60    4.70
  -2  -6   6   13.00   13.80
  -2  -6   6   -4.80    5.60
   1   6  -6   -0.20    5.40
   1   6  -6   15.50    8.50
   1   6  -6   11.70    6.60
   1   6  -6    9.70    6.20
   1   6  -6    5.20    4.00
  -1  -6   6    4.60    4.80
  -1  -6   6   30.70    9.70
  -1  -6   6   13.20    8.90
  -1  -6   6    4.30    4.40
   0   6  -6   45.20   11.20
   0   6  -6   63.39   15.60
   0   6  -6   43.90   12.00
   0   6  -6   45.30    4.00
   0   6  -6   54.69   11.40
   0   6  -6   38.30   10.20
   0   6  -6   47.70    4.30
   0  -6   6   48.00   11.50
   0  -6   6   37.70    8.70
   0  -6   6   45.30    9.20
   0  -6   6   97.49   16.80
  -1   6  -6  231.78   16.10
  -1   6  -6  207.78   19.20
  -1   6  -6  221.28   18.30
  -1   6  -6  234.08   17.40
  -1   6  -6  219.18   16.80
  -1   6  -6  231.28   18.20
   1  -6   6  228.08   15.40
   1  -6   6  192.78   16.20
   1  -6   6  273.07   19.60
   1  -6   6  198.48   16.30
   1  -6   6  224.48   14.30
  -2   6  -6  -10.10    5.90
  -2   6  -6   -7.50    8.00
  -2   6  -6   15.30   11.50
  -2   6  -6  -17.70    6.80
   2  -6   6    0.60    6.20
   2  -6   6    9.30    7.00
   2  -6   6   -2.20    4.50
   2  -6   6    3.90    5.90
  -3   6  -6  107.89   18.70
  -3   6  -6  111.59   15.10
   3  -6   6  107.49   16.40
   3  -6   6  146.59   16.00
   3  -6   6  132.39   17.50
  -4   6  -6    4.90    9.30
  -4   6  -6    9.90    8.10
   4  -6   6    4.00    8.30
   4  -6   6    3.60    7.70
   4  -6   6    8.60    7.30
  -5   6  -6    9.10   13.60
   5  -6   6   -6.80    8.60
   5  -6   6   -6.60    9.50
  -6   6  -6   13.70   16.20
   6  -6   6   -4.70   12.70
   6  -6   6  -10.40   14.40
   6   5  -6    8.90   11.90
  -6  -5   6   18.70   11.60
  -6  -5   6   15.70   13.10
  -6  -5   6   13.20   17.50
   5   5  -6   17.10   11.20
   5   5  -6   21.50    9.80
  -5  -5   6    8.80    9.50
  -5  -5   6    2.80   13.70
  -5  -5   6   23.20   15.00
  -5  -5   6   36.10   10.60
   4   5  -6   80.29   13.10
   4   5  -6  128.99   23.70
   4   5  -6   90.29   15.70
   4   5  -6   93.49   14.20
  -4  -5   6   89.19   14.70
  -4  -5   6   80.49   19.30
  -4  -5   6   99.59   13.90
   3   5  -6  289.97   24.40
   3   5  -6  293.27   22.90
   3   5  -6  300.67   21.20
   3   5  -6  344.97   20.80
  -3  -5   6  315.17   28.50
  -3  -5   6  323.27   18.50
  -3  -5   6  307.27   20.90
  -3  -5   6  358.46   26.10
   2   5  -6  110.69   13.40
   2   5  -6   97.49   10.50
   2   5  -6  134.29   13.50
   2   5  -6  138.49   17.10
   2   5  -6  136.89   16.80
  -2  -5   6  116.89   12.90
  -2  -5   6  160.88   24.10
  -2  -5   6  115.39    9.30
  -2  -5   6  131.19   14.80
   1   5  -6    1.70    4.30
   1   5  -6    2.70    5.60
   1   5  -6   -0.80    3.50
   1   5  -6   -3.60    4.00
   1   5  -6    8.30    5.50
   1   5  -6    9.10    5.50
  -1  -5   6    1.80    4.00
  -1  -5   6    7.90    2.80
  -1  -5   6    2.60    5.40
  -1  -5   6    7.40    7.30
  -1  -5   6    4.80    3.00
   0   5  -6   44.10    9.60
   0   5  -6   48.20    5.70
   0   5  -6   49.40    6.10
   0   5  -6   61.89   10.50
   0   5  -6   42.60    7.00
   0   5  -6   46.50    5.80
   0   5  -6   43.30    8.50
   0  -5   6   36.20    9.00
   0  -5   6   34.90    6.50
   0  -5   6   43.90    8.20
   0  -5   6   42.30    6.40
   0  -5   6   52.59    9.20
   0  -5   6   61.79   11.30
   0  -5   6   40.50    2.10
  -1   5  -6  687.83   29.90
  -1   5  -6  683.43   33.00
  -1   5  -6  701.23   27.10
  -1   5  -6  658.93   20.60
  -1   5  -6  650.73   27.50
  -1   5  -6  705.43   30.50
   1  -5   6  697.43   31.30
   1  -5   6  659.33   29.70
   1  -5   6  711.83   31.40
   1  -5   6  632.64   21.20
   1  -5   6  665.13   25.30
  -2   5  -6    2.20    3.10
  -2   5  -6   -2.30    6.30
  -2   5  -6   -3.50    4.90
  -2   5  -6   -3.00    4.60
  -2   5  -6    2.30    4.50
   2  -5   6    5.10    5.60
   2  -5   6   -0.10    4.40
   2  -5   6    5.30    5.20
   2  -5   6    3.00    2.10
  -3   5  -6   31.40   12.70
  -3   5  -6   47.30   14.10
  -3   5  -6   31.20    8.40
   3  -5   6   36.50    9.30
   3  -5   6   31.20    8.90
   3  -5   6   45.70    5.40
   3  -5   6   48.10   11.40
  -4   5  -6    2.10    7.40
  -4   5  -6    2.30    6.50
   4  -5   6  -12.20    5.90
   4  -5   6   -4.70    3.40
   4  -5   6   -1.50    7.40
  -5   5  -6   64.99   14.70
  -5   5  -6   77.39   17.70
   5  -5   6   81.99   17.00
   5  -5   6   67.09   16.20
  -6   5  -6    3.20   12.80
   6  -5   6    1.10   13.30
   6  -5   6   16.10   13.20
   6   4  -6  116.69   21.60
  -6  -4   6   61.59   18.80
  -6  -4   6   75.09   17.10
  -6  -4   6   77.49   16.10
  -6  -4   6  106.09   18.20
   5   4  -6   -0.80   10.10
   5   4  -6    0.00    8.60
   5   4  -6   -3.60    9.00
   5   4  -6   15.50    6.50
  -5  -4   6    3.30   12.10
  -5  -4   6   10.10    9.60
  -5  -4   6   17.10    8.10
   4   4  -6  272.27   21.40
   4   4  -6  260.97   19.30
   4   4  -6  267.77   22.00
   4   4  -6  290.27   21.80
  -4  -4   6  278.77   21.70
  -4  -4   6  300.37   28.90
  -4  -4   6  265.07   24.00
  -4  -4   6  263.47   18.30
   3   4  -6   -3.50    5.40
   3   4  -6    1.50    4.80
   3   4  -6   -0.10    5.00
   3   4  -6    0.00    5.90
   3   4  -6    4.70    7.00
  -3  -4   6    4.20    4.50
  -3  -4   6    2.80   10.10
  -3  -4   6    4.00    7.40
  -3  -4   6    5.80    6.40
   2   4  -6  165.68   13.20
   2   4  -6  146.59   11.80
   2   4  -6  148.29   10.60
   2   4  -6  192.58   15.20
   2   4  -6  156.78   13.20
   2   4  -6  148.29   13.40
  -2  -4   6  142.89   14.30
  -2  -4   6  174.58   18.90
  -2  -4   6  180.18   14.10
  -2  -4   6  157.78   10.90
   1   4  -6    6.00    4.50
   1   4  -6    1.40    2.90
   1   4  -6    0.70    4.40
   1   4  -6   10.40    3.90
   1   4  -6    8.20    3.80
  -1  -4   6    4.60    2.60
  -1  -4   6    5.50    2.60
  -1  -4   6    8.50    3.30
  -1  -4   6    8.40    4.50
  -1  -4   6    0.80    4.00
   0   4  -6 1204.78   36.60
   0   4  -6 1241.58   40.10
   0   4  -6 1109.49   35.20
   0   4  -6 1201.98   41.50
   0   4  -6 1221.08   40.10
   0   4  -6 1191.18   36.10
   0   4  -6 1221.58   43.00
   0   4  -6 1176.48   35.60
   0  -4   6 1148.59   38.40
   0  -4   6 1129.69   39.30
   0  -4   6 1146.79   35.80
   0  -4   6 1205.18   34.20
   0  -4   6 1244.98   34.30
   0  -4   6 1224.08   42.90
   0  -4   6 1155.88   33.00
   0  -4   6 1170.38   37.00
   0  -4   6 1208.58   40.20
   0  -4   6 1176.68   43.30
   0  -4   6 1112.19   40.30
  -1   4  -6 1055.59   31.50
  -1   4  -6  966.00   31.20
  -1   4  -6 1141.59   58.29
  -1   4  -6 1052.59   34.40
  -1   4  -6  998.00   33.30
  -1   4  -6 1061.69   37.90
  -1   4  -6 1019.40   31.90
   1  -4   6 1019.00   33.40
   1  -4   6  987.10   33.50
   1  -4   6 1021.40   29.60
   1  -4   6 1034.70   29.40
   1  -4   6 1009.10   32.20
   1  -4   6 1094.99   38.90
   1  -4   6 1032.20   37.20
   1  -4   6  902.71   48.30
   1  -4   6 1105.19   40.30
  -2   4  -6   90.69    8.10
  -2   4  -6  102.39   14.20
  -2   4  -6  101.09   12.40
  -2   4  -6   89.89    9.80
  -2   4  -6   95.09   10.80
  -2   4  -6   89.69    7.90
   2  -4   6  108.49   11.80
   2  -4   6   91.19    6.60
   2  -4   6   94.59    7.60
   2  -4   6   88.49   12.70
   2  -4   6   93.59   11.20
   2  -4   6   82.69    5.40
   2  -4   6   88.29    7.80
   2  -4   6  101.19   10.20
  -3   4  -6  234.38   13.90
  -3   4  -6  175.48   17.30
  -3   4  -6  197.48   15.10
   3  -4   6  194.78   16.00
   3  -4   6  201.58   17.10
  -4   4  -6    6.90    7.30
  -4   4  -6    4.30    6.20
   4  -4   6   11.80    9.80
   4  -4   6   12.30    9.00
   4  -4   6    9.70    5.50
  -5   4  -6   19.80   16.10
  -5   4  -6   49.60   11.10
   5  -4   6   41.30   12.80
   5  -4   6   50.89   14.00
   5  -4   6   41.00    9.00
  -6   4  -6    6.80   10.90
   6  -4   6   -9.60    5.60
   6  -4   6    4.10   10.70
   7   3  -6   10.00   15.60
   7   3  -6   30.80   17.30
  -7  -3   6   43.00   16.00
  -7  -3   6   23.70   15.10
   6   3  -6    8.30   13.10
   6   3  -6    8.50   10.10
  -6  -3   6   20.60   10.20
  -6  -3   6   -2.10   13.20
  -6  -3   6    1.50    8.50
  -6  -3   6   41.90   23.10
   5   3  -6   61.19   12.20
   5   3  -6   50.19   22.40
   5   3  -6   61.69   13.80
  -5  -3   6   69.49   15.40
  -5  -3   6   51.49   15.50
  -5  -3   6   90.99   17.30
  -5  -3   6   60.09   14.90
   4   3  -6   89.69   12.80
   4   3  -6   78.49   14.50
   4   3  -6  113.49   17.10
   4   3  -6   95.79   13.60
  -4  -3   6  102.69   17.30
  -4  -3   6  108.49   14.20
  -4  -3   6  112.89   16.70
  -4  -3   6  102.49   20.60
   3   3  -6  318.17   21.00
   3   3  -6  329.27   19.90
   3   3  -6  336.77   21.30
   3   3  -6  327.07   19.20
  -3  -3   6  287.67   24.50
  -3  -3   6  303.27   17.90
  -3  -3   6  326.47   22.10
  -3  -3   6  337.47   21.70
  -3  -3   6  316.77   18.20
   2   3  -6  506.55   19.00
   2   3  -6  513.35   22.30
   2   3  -6  514.65   17.50
   2   3  -6  500.55   24.10
   2   3  -6  516.05   24.70
   2   3  -6  550.14   23.50
   2   3  -6  516.95   24.70
  -2  -3   6  552.84   22.40
  -2  -3   6  523.35   25.40
  -2  -3   6  522.75   15.40
  -2  -3   6  503.05   21.60
   1   3  -6  263.67   15.00
   1   3  -6  251.17   13.70
   1   3  -6  259.97   10.30
   1   3  -6  261.77   14.70
   1   3  -6  233.68   13.40
   1   3  -6  229.48   14.20
   1   3  -6  252.67   12.60
   1   3  -6  247.38   16.00
  -1  -3   6  246.38   14.40
  -1  -3   6  297.27   16.90
  -1  -3   6  267.07   13.00
  -1  -3   6  269.57   17.10
  -1  -3   6  271.37   13.50
  -1  -3   6  242.18   15.70
  -1  -3   6  252.27   11.40
  -1  -3   6  252.37   14.60
   0   3  -6   -2.20    5.00
   0   3  -6    8.90    4.80
   0   3  -6   -1.70    3.00
   0   3  -6   -3.30    5.20
   0   3  -6    6.80    3.30
   0   3  -6    2.10    4.20
   0   3  -6    4.90    2.60
   0   3  -6   -0.70    3.70
   0   3  -6    4.50    5.10
   0   3  -6    2.60    3.00
   0  -3   6    4.10    3.20
   0  -3   6    3.20    2.90
   0  -3   6    3.80    3.40
   0  -3   6   -2.80    3.90
   0  -3   6    5.70    3.00
   0  -3   6    0.90    5.00
   0  -3   6    6.30    5.50
   0  -3   6    1.50    6.70
   0  -3   6    1.90    5.30
   0  -3   6    0.30    2.00
   0  -3   6    4.10    3.40
  -1   3  -6 1671.03   50.69
  -1   3  -6 1851.21   54.39
  -1   3  -6 1756.92   53.89
  -1   3  -6 1730.33   48.70
  -1   3  -6 1678.03   49.60
  -1   3  -6 1732.93   50.39
  -1   3  -6 1645.94   49.60
   1  -3   6 1770.02   50.99
   1  -3   6 1611.44   52.89
   1  -3   6 1837.32   57.29
   1  -3   6 1782.22   49.40
   1  -3   6 1690.33   49.80
   1  -3   6 1655.43   58.39
   1  -3   6 1720.33   48.80
   1  -3   6 1777.42   51.29
  -2   3  -6    9.50    4.70
  -2   3  -6    2.20    4.70
  -2   3  -6    1.20    5.60
  -2   3  -6   -4.60    3.70
  -2   3  -6   -1.50    3.10
  -2   3  -6    0.10    3.20
   2  -3   6   -1.10    4.70
   2  -3   6    7.80    5.20
   2  -3   6    1.80    2.70
   2  -3   6   -3.10    3.70
   2  -3   6   -2.40    2.90
   2  -3   6    3.50    1.80
   2  -3   6    3.00    3.10
   2  -3   6    7.00    2.90
  -3   3  -6    8.80    6.20
  -3   3  -6   -2.00    4.00
  -3   3  -6    4.80    6.20
  -3   3  -6    0.40    6.10
  -3   3  -6    3.80    5.00
   3  -3   6   10.00    6.00
   3  -3   6    6.00    6.40
   3  -3   6    6.50    7.70
   3  -3   6   11.90    5.00
  -4   3  -6    1.40    5.60
  -4   3  -6   -6.30    6.30
   4  -3   6   -1.30    4.60
   4  -3   6   -1.10    5.50
  -5   3  -6   77.59   12.70
  -5   3  -6   70.49   14.90
   5  -3   6   75.79   15.60
   5  -3   6   69.69   11.90
  -6   3  -6   35.40   13.10
  -6   3  -6   18.00   10.20
   6  -3   6   25.90   14.00
   6  -3   6   27.90    9.20
   7  -3   6   -9.90   11.50
   7  -3   6    4.40   16.70
   7   2  -6   -5.80   11.90
  -7  -2   6    2.20   11.60
  -7  -2   6   17.50   14.10
  -7  -2   6  -10.20   17.00
   6   2  -6   94.59   16.40
  -6  -2   6  120.19   21.90
  -6  -2   6  130.19   19.90
  -6  -2   6  154.68   23.90
   5   2  -6   19.30    9.40
  -5  -2   6    6.60    8.20
  -5  -2   6   13.90   10.80
  -5  -2   6   31.30   13.80
  -5  -2   6   32.00   13.10
   4   2  -6  447.76   25.30
   4   2  -6  435.66   26.80
   4   2  -6  417.06   26.30
   4   2  -6  456.25   21.50
  -4  -2   6  457.95   27.30
  -4  -2   6  391.96   23.50
  -4  -2   6  439.36   27.00
  -4  -2   6  441.56   29.00
   3   2  -6  122.39   16.60
   3   2  -6   98.99   10.80
   3   2  -6  111.39   13.60
   3   2  -6  134.69   12.20
   3   2  -6  116.39    9.10
   3   2  -6  117.49   12.80
  -3  -2   6  119.29   13.40
  -3  -2   6  112.29   10.80
  -3  -2   6  121.09   13.00
  -3  -2   6  116.89    9.30
   2   2  -6  703.03   26.30
   2   2  -6  732.13   28.80
   2   2  -6  746.43   23.10
   2   2  -6  733.13   32.60
   2   2  -6  754.62   30.70
   2   2  -6  758.92   30.20
  -2  -2   6  753.42   31.20
  -2  -2   6  729.83   30.30
  -2  -2   6  698.83   25.80
  -2  -2   6  750.02   28.40
  -2  -2   6  769.92   31.20
   1   2  -6  709.53   25.90
   1   2  -6  727.33   28.30
   1   2  -6  687.33   20.80
   1   2  -6  664.53   25.20
   1   2  -6  667.13   27.60
   1   2  -6  669.83   17.90
   1   2  -6  716.83   25.50
   1   2  -6  697.83   27.20
   1   2  -6  659.53   28.50
  -1  -2   6  661.93   24.70
  -1  -2   6  724.83   26.10
  -1  -2   6  720.43   28.60
  -1  -2   6  712.43   28.80
  -1  -2   6  683.43   26.80
  -1  -2   6  709.53   25.30
  -1  -2   6  660.33   28.40
   0   2  -6 6085.59  153.48
   0   2  -6 6086.99  156.68
   0   2  -6 6325.47  155.28
   0   2  -6 6175.88  159.18
   0   2  -6 5722.73  156.18
   0   2  -6 6190.48  158.08
   0   2  -6 5953.50  158.58
   0   2  -6 6064.99  159.78
   0   2  -6 5795.42  160.48
   0  -2   6 6243.58  156.98
   0  -2   6 6287.87  162.08
   0  -2   6 5918.21  157.38
   0  -2   6 6119.19  149.29
   0  -2   6 5997.80  158.68
   0  -2   6 5926.91  165.78
   0  -2   6 6046.50  158.48
   0  -2   6 6168.68  153.98
   0  -2   6 6237.48  156.58
  -1   2  -6  550.24   20.50
  -1   2  -6  561.14   21.50
  -1   2  -6  557.84   23.10
  -1   2  -6  522.45   21.10
  -1   2  -6  579.74   28.70
  -1   2  -6  465.15   21.20
  -1   2  -6  562.34   23.80
  -1   2  -6  549.25   23.10
  -1   2  -6  572.14   21.60
  -1   2  -6  550.94   17.30
   1  -2   6  554.54   21.00
   1  -2   6  555.44   24.80
   1  -2   6  505.05   26.30
   1  -2   6  578.04   21.70
   1  -2   6  583.84   24.90
   1  -2   6  572.24   22.40
   1  -2   6  535.95   20.20
   1  -2   6  563.64   22.70
  -2   2  -6  609.54   27.10
  -2   2  -6  533.75   24.20
  -2   2  -6  625.74   30.10
  -2   2  -6  548.55   24.20
  -2   2  -6  600.44   23.20
  -2   2  -6  572.34   23.20
   2  -2   6  605.04   25.60
   2  -2   6  572.24   18.30
   2  -2   6  553.14   24.20
   2  -2   6  629.74   23.70
   2  -2   6  549.54   26.20
   2  -2   6  543.05   27.80
   2  -2   6  582.74   22.50
  -3   2  -6  312.77   19.70
  -3   2  -6  348.17   22.70
  -3   2  -6  335.57   19.10
  -3   2  -6  330.17   18.30
  -3   2  -6  347.97   15.70
   3  -2   6  321.77   18.80
   3  -2   6  328.77   20.50
   3  -2   6  346.07   18.50
   3  -2   6  346.17   17.50
  -4   2  -6   28.50    9.90
  -4   2  -6   45.10    9.90
  -4   2  -6   29.40   12.40
  -4   2  -6   44.50   10.30
   4  -2   6   31.40    8.10
   4  -2   6   19.20    9.20
  -5   2  -6  196.08   18.90
  -5   2  -6  213.58   19.00
   5  -2   6  187.68   16.30
   5  -2   6  220.98   21.00
  -6   2  -6  -10.00   10.40
   6  -2   6    5.00    7.80
   6  -2   6    4.70   11.20
   7  -2   6   24.40   15.10
   7  -2   6    3.80   16.60
   7   1  -6   22.00   13.00
  -7  -1   6   -6.90   16.40
  -7  -1   6   13.10   11.90
  -7  -1   6   30.00   15.70
   6   1  -6   46.90   13.40
  -6  -1   6   54.79   14.80
  -6  -1   6   46.10   17.40
  -6  -1   6   61.59   14.00
  -6  -1   6   78.79   22.60
   5   1  -6   -0.10    8.20
   5   1  -6  -18.80    6.40
   5   1  -6   20.90   10.10
  -5  -1   6   -0.90   10.80
  -5  -1   6   -6.20    9.20
  -5  -1   6   13.60   11.60
  -5  -1   6    1.80    6.80
   4   1  -6    2.50    4.90
   4   1  -6    7.90    8.80
   4   1  -6    4.10    7.30
   4   1  -6    5.10    7.30
   4   1  -6   11.50    7.60
   4   1  -6   19.90    7.30
  -4  -1   6   21.90   11.60
  -4  -1   6    9.60    6.60
  -4  -1   6   13.70    7.80
  -4  -1   6   17.90    8.50
   3   1  -6  100.79   14.50
   3   1  -6   94.59   10.20
   3   1  -6  104.99   12.90
   3   1  -6  106.09   14.00
   3   1  -6   77.19    8.70
  -3  -1   6   99.19   13.80
  -3  -1   6  108.19   12.10
  -3  -1   6   82.39   12.00
  -3  -1   6   97.29    7.20
  -3  -1   6   93.39   12.00
  -3  -1   6   86.09    6.20
   2   1  -6  351.66   12.90
   2   1  -6  352.36   21.10
   2   1  -6  305.57   16.90
   2   1  -6  321.77   18.60
   2   1  -6  321.67   13.90
   2   1  -6  330.87   15.10
   2   1  -6  358.96   18.20
  -2  -1   6  348.67   19.60
  -2  -1   6  318.27   17.00
  -2  -1   6  352.06   14.20
  -2  -1   6  337.17   18.60
  -2  -1   6  331.07   17.90
  -2  -1   6  319.47   20.40
  -2  -1   6  322.47   17.00
  -2  -1   6  340.77   14.10
   1   1  -6 1854.31   58.59
   1   1  -6 1818.42   45.90
   1   1  -6 1777.12   54.89
   1   1  -6 1738.03   51.29
   1   1  -6 1917.41   55.79
   1   1  -6 1872.51   52.69
   1   1  -6 1844.02   56.99
   1   1  -6 1771.52   56.59
  -1  -1   6 1802.82   58.29
  -1  -1   6 1924.61   56.49
  -1  -1   6 1839.12   57.09
  -1  -1   6 1860.81   55.59
  -1  -1   6 1824.42   61.49
  -1  -1   6 1882.11   54.89
  -1  -1   6 1933.61   58.09
  -1  -1   6 1863.51   52.39
   0   1  -6   26.40    7.70
   0   1  -6    7.50    8.50
   0   1  -6   24.20    8.20
   0   1  -6   10.50    5.50
   0   1  -6   45.20   10.60
   0   1  -6   15.40    6.60
   0   1  -6    7.60    5.30
   0   1  -6   10.70    9.70
   0  -1   6   10.00    8.00
   0  -1   6   21.60   10.10
   0  -1   6    5.70    5.80
   0  -1   6   16.00    6.10
   0  -1   6   12.90    2.60
   0  -1   6   15.90    7.20
   0  -1   6   38.40    7.80
   0  -1   6    6.80    4.80
  -1   1  -6 1952.90   59.99
  -1   1  -6 2015.20   66.59
  -1   1  -6 1888.81   57.89
  -1   1  -6 2035.30   58.79
  -1   1  -6 2005.60   57.69
  -1   1  -6 1922.41   58.19
  -1   1  -6 1952.00   58.39
   1  -1   6 1934.11   65.29
   1  -1   6 1978.90   59.69
   1  -1   6 2092.29   61.19
   1  -1   6 2009.50   58.09
   1  -1   6 1971.90   59.99
   1  -1   6 2057.39   58.79
   1  -1   6 1917.41   56.79
   1  -1   6 1923.11   59.49
  -2   1  -6   20.10    5.70
  -2   1  -6   17.30    8.40
  -2   1  -6   21.70    5.20
  -2   1  -6   20.20    6.40
   2  -1   6   18.50    9.70
   2  -1   6   16.20    5.70
   2  -1   6   17.50    6.40
   2  -1   6   18.20    4.60
   2  -1   6   16.30    5.40
   2  -1   6   10.40    6.00
   2  -1   6   22.00    6.00
   2  -1   6   20.10    6.20
  -3   1  -6   13.20    7.00
  -3   1  -6    8.70    6.30
  -3   1  -6   15.70    6.80
  -3   1  -6    8.80    3.90
  -3   1  -6    4.50    7.50
   3  -1   6    5.40    4.10
   3  -1   6    3.50    5.50
   3  -1   6    9.30    5.50
   3  -1   6    5.80    4.30
  -4   1  -6    1.70    8.90
  -4   1  -6    7.60    6.80
  -4   1  -6    7.60    6.90
  -4   1  -6   18.80    9.50
   4  -1   6    5.10    5.40
   4  -1   6    2.40    7.60
  -5   1  -6   61.59   16.50
  -5   1  -6   62.89   12.10
  -5   1  -6   76.29   18.80
  -5   1  -6   68.69   14.90
   5  -1   6   64.49   18.20
   5  -1   6   62.99   13.00
  -6   1  -6   54.49   15.90
   6  -1   6   12.10   14.80
   6  -1   6   25.80   10.20
   7  -1   6   11.10   18.90
   7  -1   6   -1.50    8.30
   7   0  -6    2.10    9.80
  -7   0   6    3.80   12.20
  -7   0   6    4.90   11.50
  -7   0   6   24.00   14.00
   6   0  -6   54.19   13.60
   6   0  -6  100.69   20.30
   6   0  -6   61.49   17.40
  -6   0   6   52.89   15.00
  -6   0   6   77.79   17.50
  -6   0   6   73.39   15.70
  -6   0   6   66.79   18.20
   5   0  -6    3.80    7.40
   5   0  -6   23.80   10.40
   5   0  -6   15.40   10.70
  -5   0   6    8.30    9.30
  -5   0   6    5.00    8.90
  -5   0   6    8.70   10.10
  -5   0   6   -0.40    8.50
   4   0  -6  541.05   28.60
   4   0  -6  594.24   26.30
   4   0  -6  613.44   33.30
   4   0  -6  631.54   29.00
   4   0  -6  570.84   30.90
  -4   0   6  599.94   29.40
  -4   0   6  600.04   32.00
  -4   0   6  570.54   23.10
  -4   0   6  574.74   32.40
   3   0  -6  310.57   16.90
   3   0  -6  313.17   19.90
   3   0  -6  286.37   14.90
   3   0  -6  303.77   21.20
   3   0  -6  302.27   18.60
   3   0  -6  344.47   18.40
  -3   0   6  324.07   20.90
  -3   0   6  318.57   15.10
  -3   0   6  302.57   17.60
  -3   0   6  296.47   19.80
  -3   0   6  300.27   19.40
   2   0  -6  340.37   21.10
   2   0  -6  399.76   22.80
   2   0  -6  411.96   20.00
   2   0  -6  389.96   15.20
   2   0  -6  412.96   21.50
  -2   0   6  414.26   20.40
  -2   0   6  418.56   21.50
  -2   0   6  411.56   17.80
  -2   0   6  366.66   20.30
  -2   0   6  361.36   21.50
  -2   0   6  428.46   19.00
   1   0  -6 3299.07   85.49
   1   0  -6 3406.06   90.89
   1   0  -6 3129.89   91.69
   1   0  -6 3272.17   94.39
   1   0  -6 3230.68   83.19
   1   0  -6 3125.19   89.79
   1   0  -6 3093.59   88.19
   1   0  -6 3283.87   96.79
   1   0  -6 3145.99   90.79
  -1   0   6 3049.50   94.89
  -1   0   6 3345.47   91.49
  -1   0   6 3071.29   92.49
  -1   0   6 3429.86   90.99
  -1   0   6 3257.27   83.19
  -1   0   6 3257.37   90.39
  -1   0   6 3321.97   92.39
  -1   0   6 3305.47   88.89
   0   0  -6 3685.13  101.49
   0   0  -6 3805.42  109.99
   0   0  -6 3696.33   98.89
   0   0  -6 3711.43  103.29
   0   0  -6 3706.63  103.69
   0   0  -6 3690.53  102.19
   0   0  -6 3556.24  101.09
   0   0   6 3665.13  103.09
   0   0   6 3832.42  101.29
   0   0   6 3557.94  102.89
   0   0   6 3691.93  108.49
   0   0   6 3815.12  102.29
   0   0   6 3820.82  101.69
   0   0   6 3725.93  101.79
   0   0   6 3749.02   95.09
  -1   0  -6   43.00    8.60
  -1   0  -6   27.30    9.80
  -1   0  -6   36.00    7.70
  -1   0  -6   44.80    8.60
  -1   0  -6   33.50    6.80
  -1   0  -6   32.50    4.00
  -1   0  -6   39.50    7.30
   1   0   6   27.40    7.60
   1   0   6   28.60    6.70
   1   0   6   29.90    7.50
   1   0   6   39.50    7.20
   1   0   6   36.10    7.00
   1   0   6   27.50    6.30
   1   0   6   35.50   10.40
   1   0   6   32.90    7.10
  -2   0  -6  370.26   19.10
  -2   0  -6  346.67   17.90
  -2   0  -6  336.07   19.50
  -2   0  -6  360.36   24.50
   2   0   6  327.17   16.90
   2   0   6  353.66   17.40
   2   0   6  395.16   21.60
   2   0   6  342.07   17.80
   2   0   6  356.06   19.60
   2   0   6  363.16   19.00
   2   0   6  343.37   18.40
  -3   0  -6  174.58   15.50
  -3   0  -6  171.48   19.10
  -3   0  -6  196.08   13.30
  -3   0  -6  148.99   18.30
  -3   0  -6  158.58   15.80
   3   0   6  168.48   14.10
   3   0   6  180.38   15.00
   3   0   6  153.98    8.80
   3   0   6  180.08   17.00
   3   0   6  162.58   16.90
  -4   0  -6   39.30   13.70
  -4   0  -6   26.50   10.50
  -4   0  -6   17.60    8.60
   4   0   6   27.80    8.80
   4   0   6   20.30   10.10
  -5   0  -6  481.65   29.00
  -5   0  -6  506.35   36.50
   5   0   6  429.66   40.10
  -6   0  -6   13.60   12.70
  -6   0  -6    9.70   10.00
   6   0   6    0.80   14.20
   6   0   6   -0.80    8.30
  -7   0  -6   60.29   18.00
   7   0   6   -4.80   20.40
   7  -1  -6   73.69   27.10
  -7   1   6   53.89   16.60
   6  -1  -6   24.90   15.80
   6  -1  -6   12.70   11.60
   6  -1  -6   14.90    9.20
  -6   1   6   27.70   11.30
  -6   1   6    9.00   11.00
  -6   1   6   56.99   16.50
   5  -1  -6   72.49   17.20
   5  -1  -6   46.30   11.50
   5  -1  -6   20.90   11.90
   5  -1  -6   44.90   12.30
  -5   1   6   42.50   11.90
  -5   1   6   45.50   14.10
  -5   1   6   29.80   11.80
   4  -1  -6   34.30    9.20
   4  -1  -6   13.30    7.40
   4  -1  -6   31.90   11.60
   4  -1  -6   30.40    8.60
  -4   1   6   18.80    8.10
  -4   1   6   23.50   10.30
  -4   1   6   32.60    7.50
  -4   1   6   14.40    8.20
   3  -1  -6   24.50    5.40
   3  -1  -6   28.40    8.40
   3  -1  -6   24.80    9.10
   3  -1  -6   22.70    6.60
   3  -1  -6   30.80    6.30
   3  -1  -6   25.00    8.70
  -3   1   6   28.00    8.40
  -3   1   6   17.20    8.40
  -3   1   6   32.60    8.30
  -3   1   6   21.10    6.50
  -3   1   6   30.20    6.50
   2  -1  -6  137.39    9.50
   2  -1  -6  158.78   11.90
   2  -1  -6  132.59    6.10
   2  -1  -6  141.19   12.50
   2  -1  -6  151.28   14.80
   2  -1  -6  147.69   11.60
  -2   1   6  151.18    9.80
  -2   1   6  123.19   12.20
  -2   1   6  124.89   12.50
  -2   1   6  126.39   12.00
  -2   1   6  146.89   12.20
  -2   1   6  136.69   10.90
   1  -1  -6 1830.62   59.29
   1  -1  -6 1780.22   59.99
   1  -1  -6 1672.43   53.89
   1  -1  -6 1722.73   54.39
   1  -1  -6 1786.92   48.90
   1  -1  -6 1713.63   53.79
   1  -1  -6 1735.73   49.90
   1  -1  -6 1755.12   56.39
   1  -1  -6 1640.34   53.99
  -1   1   6 1785.62   54.89
  -1   1   6 1789.82   54.49
  -1   1   6 1798.02   50.89
  -1   1   6 1690.93   58.79
  -1   1   6 1791.12   54.69
  -1   1   6 1767.72   56.29
  -1   1   6 1744.13   49.90
   0  -1  -6  131.19   10.30
   0  -1  -6  154.98   12.60
   0  -1  -6  142.19    9.70
   0  -1  -6  142.19   15.00
   0  -1  -6  148.99   13.70
   0  -1  -6  129.49   11.20
   0  -1  -6  139.69   15.60
   0  -1  -6  132.69   10.80
   0   1   6  131.29    8.90
   0   1   6  138.69   10.80
   0   1   6  147.49   11.00
   0   1   6  131.89   10.40
   0   1   6  139.89   12.70
   0   1   6  150.08   11.80
   0   1   6  128.39   15.00
   0   1   6  137.99   12.00
  -1  -1  -6  791.62   30.90
  -1  -1  -6  874.71   33.70
  -1  -1  -6  834.72   31.80
  -1  -1  -6  805.22   26.90
  -1  -1  -6  796.32   38.20
  -1  -1  -6  846.72   33.60
   1   1   6  752.52   31.80
   1   1   6  865.01   33.60
   1   1   6  879.11   33.40
   1   1   6  851.11   30.00
   1   1   6  832.12   30.80
   1   1   6  855.21   29.30
   1   1   6  825.92   32.10
  -2  -1  -6   52.19   13.70
  -2  -1  -6   54.39    6.30
  -2  -1  -6   42.90    8.20
  -2  -1  -6   43.80    9.30
  -2  -1  -6   36.50    9.20
  -2  -1  -6   43.60    9.10
   2   1   6   49.30    6.00
   2   1   6   48.70    8.50
   2   1   6   50.29    9.00
   2   1   6   39.30    8.30
   2   1   6   48.10   10.00
   2   1   6   57.49    7.70
   2   1   6   42.00    7.70
  -3  -1  -6   70.49   12.80
  -3  -1  -6   51.19   12.70
  -3  -1  -6   70.79   12.50
  -3  -1  -6   52.59   12.40
  -3  -1  -6   62.29   16.30
   3   1   6   26.20   10.80
   3   1   6   75.59   15.00
   3   1   6   75.69   13.30
   3   1   6   59.89    7.00
   3   1   6   45.30   10.80
  -4  -1  -6   12.40    9.80
  -4  -1  -6   16.50   10.10
  -4  -1  -6   21.20   15.50
  -4  -1  -6   22.10    9.70
   4   1   6   16.80   10.70
   4   1   6    4.80    7.60
  -5  -1  -6   62.89   15.60
  -5  -1  -6   46.60   13.10
  -5  -1  -6   53.49   19.60
   5   1   6   43.20   11.80
   5   1   6   59.09   16.80
  -6  -1  -6   14.40   13.60
  -6  -1  -6   30.00   12.90
  -6  -1  -6   45.90   24.70
   6   1   6   50.49   19.20
   6   1   6   27.10   12.00
   6  -2  -6   26.70   15.30
   6  -2  -6   -2.70   12.40
   6  -2  -6   14.60   10.00
  -6   2   6   21.40   12.50
  -6   2   6   28.90   13.70
   5  -2  -6   18.50    8.30
   5  -2  -6   53.99   14.60
   5  -2  -6   18.00   10.90
   5  -2  -6   56.69   13.40
  -5   2   6   37.90   10.10
  -5   2   6   58.39   16.20
  -5   2   6   45.90   15.20
  -5   2   6   48.90   11.70
   4  -2  -6  508.85   29.50
   4  -2  -6  511.55   31.00
   4  -2  -6  517.45   28.70
   4  -2  -6  516.05   27.30
  -4   2   6  508.15   28.50
  -4   2   6  515.85   32.70
  -4   2   6  509.15   26.40
  -4   2   6  520.55   32.30
   3  -2  -6  398.66   21.80
   3  -2  -6  376.56   22.50
   3  -2  -6  416.86   26.90
   3  -2  -6  414.86   24.50
  -3   2   6  405.76   21.70
  -3   2   6  403.06   23.30
  -3   2   6  376.66   23.70
   2  -2  -6   36.70    8.20
   2  -2  -6   24.70    6.20
   2  -2  -6   27.80    3.10
   2  -2  -6   19.00    6.20
   2  -2  -6   33.20    7.30
   2  -2  -6   33.80    7.60
   2  -2  -6   30.80    9.40
  -2   2   6   26.40    7.40
  -2   2   6   29.80    7.60
  -2   2   6   30.80    9.80
  -2   2   6   27.40    7.50
  -2   2   6   36.90    6.70
   1  -2  -6 1663.63   52.69
   1  -2  -6 1768.52   60.59
   1  -2  -6 1689.23   54.79
   1  -2  -6 1694.63   52.19
   1  -2  -6 1580.04   68.79
  -1   2   6 1692.43   48.20
  -1   2   6 1773.82   53.69
  -1   2   6 1817.52   71.29
  -1   2   6 1747.33   52.39
  -1   2   6 1661.63   59.39
  -1   2   6 1873.51   56.29
  -1   2   6 1799.32   56.89
   0  -2  -6  234.38   15.90
   0  -2  -6  228.48   19.70
   0  -2  -6  214.78   11.80
   0  -2  -6  217.88   13.90
   0  -2  -6  193.78   13.50
   0  -2  -6  223.38   17.50
   0  -2  -6  194.68   13.30
   0  -2  -6  232.58   14.10
   0   2   6  239.98   13.40
   0   2   6  236.68   12.50
   0   2   6  206.68   14.90
   0   2   6  234.28   12.60
   0   2   6  216.18   14.60
  -1  -2  -6   65.29   11.00
  -1  -2  -6   50.39   13.30
  -1  -2  -6   52.99   10.40
  -1  -2  -6   60.39   11.40
  -1  -2  -6   46.60    8.00
  -1  -2  -6   61.49    7.60
   1   2   6   42.40    9.40
   1   2   6   48.20    6.60
   1   2   6   43.10    8.40
   1   2   6   72.49   11.80
   1   2   6   45.00    8.80
   1   2   6   52.79    8.20
  -2  -2  -6   49.60   14.30
  -2  -2  -6   77.89   16.20
  -2  -2  -6   63.19   13.90
  -2  -2  -6   59.29   10.30
  -2  -2  -6   57.59   10.30
   2   2   6   67.29   14.60
   2   2   6   75.09    8.10
   2   2   6   74.99    7.40
   2   2   6   70.99   10.60
   2   2   6   68.59   11.40
   2   2   6   83.99   14.10
  -3  -2  -6   12.10    9.00
  -3  -2  -6   17.70    7.60
  -3  -2  -6   22.20   12.70
  -3  -2  -6   29.40   10.40
  -3  -2  -6   22.90    8.80
   3   2   6   13.30    8.90
   3   2   6   17.80    5.10
   3   2   6   21.80    7.30
   3   2   6   -2.20    5.50
   3   2   6   12.40    6.20
  -4  -2  -6   12.50   10.40
  -4  -2  -6   16.10    9.20
  -4  -2  -6   20.40   18.70
  -4  -2  -6   17.60    9.70
   4   2   6    5.10    6.20
   4   2   6   19.20   13.80
  -5  -2  -6  383.76   37.50
  -5  -2  -6  401.66   30.20
  -5  -2  -6  316.97   26.10
   5   2   6  471.45   37.00
   5   2   6  387.76   27.00
  -6  -2  -6   46.40   18.40
  -6  -2  -6    8.30   24.00
  -6  -2  -6   27.60   16.00
   6   2   6    4.90   11.40
   6   2   6   36.40   25.50
   6  -3  -6   -6.30   11.30
   6  -3  -6   -3.50    6.60
  -6   3   6  -19.20   10.40
  -6   3   6    7.90   13.30
   5  -3  -6   56.49   11.20
   5  -3  -6  117.79   22.00
   5  -3  -6  101.59   19.90
  -5   3   6   63.49   16.20
  -5   3   6  111.29   16.30
  -5   3   6   94.99   18.60
   4  -3  -6   26.00    8.80
   4  -3  -6   23.60   10.90
   4  -3  -6   38.00   14.10
   4  -3  -6   30.90    9.00
  -4   3   6   36.50    9.60
  -4   3   6   20.50    9.80
  -4   3   6   31.40   11.90
   3  -3  -6  178.38   18.30
   3  -3  -6  134.39   17.00
   3  -3  -6  184.58   14.90
   3  -3  -6  165.88   17.30
  -3   3   6  160.88   17.70
  -3   3   6  166.98   15.30
  -3   3   6  150.68   15.20
  -3   3   6  159.58   16.40
   2  -3  -6  750.52   31.50
   2  -3  -6  791.82   33.80
   2  -3  -6  796.12   38.30
   2  -3  -6  779.72   34.40
  -2   3   6  765.92   35.70
  -2   3   6  729.63   31.40
  -2   3   6  812.32   35.00
  -2   3   6  813.02   32.00
  -2   3   6  823.62   33.50
  -2   3   6  739.23   33.00
   1  -3  -6  219.48   18.80
   1  -3  -6  195.38   15.00
   1  -3  -6  215.28   14.60
   1  -3  -6  183.38   13.90
   1  -3  -6  206.88   18.10
  -1   3   6  205.78   16.10
  -1   3   6  197.28   13.50
  -1   3   6  217.78   14.40
  -1   3   6  205.18   14.70
  -1   3   6  202.88   15.70
   0  -3  -6  181.18   14.30
   0  -3  -6  151.98   12.50
   0  -3  -6  187.28   18.70
   0  -3  -6  199.48   13.80
   0  -3  -6  179.08   16.90
   0   3   6  169.38   13.70
   0   3   6  184.78   11.00
   0   3   6  181.58   14.50
   0   3   6  170.88   15.10
   0   3   6  189.18   15.60
  -1  -3  -6  146.69   12.60
  -1  -3  -6  174.78   20.00
  -1  -3  -6  157.48   14.30
  -1  -3  -6  166.08   16.90
   1   3   6  156.28   13.10
   1   3   6  146.69   13.10
   1   3   6  163.78   14.30
   1   3   6  138.69   14.80
  -2  -3  -6    2.30   11.60
  -2  -3  -6   43.40   12.40
  -2  -3  -6   18.60    6.30
  -2  -3  -6   18.60    7.00
   2   3   6   31.30    8.30
   2   3   6   15.20    7.10
   2   3   6   14.20    5.50
   2   3   6   11.30    6.60
   2   3   6   23.20    8.70
  -3  -3  -6  167.28   16.60
  -3  -3  -6  171.78   19.60
  -3  -3  -6  220.98   27.10
  -3  -3  -6  206.38   19.20
  -3  -3  -6  166.58   18.60
   3   3   6  190.48   25.10
   3   3   6  225.48   19.90
   3   3   6  207.98   18.80
   3   3   6  156.38   17.10
   3   3   6  197.98   14.40
  -4  -3  -6   56.19   14.40
  -4  -3  -6   31.30   12.30
  -4  -3  -6   39.00   11.20
  -4  -3  -6   44.20   19.70
   4   3   6   58.79   16.70
   4   3   6   22.40   10.10
  -5  -3  -6   51.89   14.00
  -5  -3  -6   51.49   14.90
  -5  -3  -6   29.60   16.60
   5   3   6   31.30   11.80
   5   3   6   74.39   19.20
   5   3   6   41.40   15.70
  -6  -3  -6  -17.20   18.00
  -6  -3  -6   10.20   11.00
   6   3   6   20.10   11.80
   6   3   6   12.20   19.60
   6  -4  -6   -7.50   14.70
  -6   4   6   34.40   19.10
   5  -4  -6  140.09   21.30
   5  -4  -6  188.18   27.60
   5  -4  -6  141.59   18.70
  -5   4   6  147.29   24.20
  -5   4   6  160.98   17.50
  -5   4   6  127.29   19.60
   4  -4  -6  183.08   26.20
   4  -4  -6  187.08   25.20
   4  -4  -6  136.69   20.50
  -4   4   6  162.38   20.60
  -4   4   6  108.59   19.60
  -4   4   6  155.28   21.20
   3  -4  -6  358.46   26.40
   3  -4  -6  346.27   21.40
   3  -4  -6  350.36   27.00
   3  -4  -6  329.37   21.90
  -3   4   6  331.17   22.00
  -3   4   6  362.26   26.40
  -3   4   6  355.66   23.40
  -3   4   6  368.16   22.80
  -3   4   6  364.56   23.40
   2  -4  -6   11.30    8.30
   2  -4  -6    3.30    5.00
   2  -4  -6   26.20    9.00
   2  -4  -6   14.30    8.00
  -2   4   6   31.50   10.60
  -2   4   6    6.90   10.50
  -2   4   6   19.60    8.00
  -2   4   6   10.10    7.50
   1  -4  -6  400.06   27.70
   1  -4  -6  410.06   21.50
   1  -4  -6  393.46   22.40
   1  -4  -6  401.66   27.20
  -1   4   6  417.36   23.80
  -1   4   6  400.56   22.70
  -1   4   6  411.76   22.70
  -1   4   6  390.26   24.50
  -1   4   6  379.46   22.20
   0  -4  -6    6.70    5.00
   0  -4  -6    4.50    9.30
   0  -4  -6    2.60    8.90
   0  -4  -6   -2.90    4.30
   0   4   6   -1.80    6.90
   0   4   6   -4.70    7.00
   0   4   6   11.50    6.60
   0   4   6    2.50    5.50
   0   4   6    0.80    6.40
  -1  -4  -6   -2.40   10.40
  -1  -4  -6   -4.70    5.60
  -1  -4  -6   -2.70    7.40
  -1  -4  -6    2.90    4.80
   1   4   6   13.30    7.30
   1   4   6    1.00    6.20
   1   4   6    6.30    5.50
   1   4   6    8.40    6.30
   1   4   6    9.60    7.90
  -2  -4  -6    6.60    6.90
  -2  -4  -6   13.20    6.90
  -2  -4  -6  -11.20    8.30
  -2  -4  -6    8.10    9.20
  -2  -4  -6   12.80    7.10
   2   4   6   13.30    6.20
   2   4   6   17.00    8.30
   2   4   6    6.70    7.30
   2   4   6   28.50   12.20
   2   4   6    1.70    6.90
  -3  -4  -6   24.20    9.80
  -3  -4  -6    5.60   10.40
  -3  -4  -6   -2.90    8.80
  -3  -4  -6    7.90    7.90
  -3  -4  -6   21.40   16.00
   3   4   6   -3.00    6.60
   3   4   6   -5.00   10.60
   3   4   6   12.10    8.20
   3   4   6   10.20    6.90
   3   4   6   -2.20    7.30
  -4  -4  -6   80.39   15.10
  -4  -4  -6   68.49   19.60
  -4  -4  -6   48.20   22.50
  -4  -4  -6   64.79   18.40
   4   4   6   73.59   17.40
   4   4   6   80.49   15.80
   4   4   6   60.59   14.20
  -5  -4  -6   82.89   17.80
  -5  -4  -6  116.89   18.40
  -5  -4  -6   79.09   25.50
   5   4   6   93.19   20.10
   5   4   6  133.39   26.10
   5   4   6  144.19   24.80
   5  -5  -6   29.90   17.30
   5  -5  -6   32.50   10.70
  -5   5   6   77.79   19.60
  -5   5   6   39.00   13.90
   4  -5  -6   -7.40   11.20
   4  -5  -6   -2.00    7.00
   4  -5  -6   -4.20   10.80
  -4   5   6    5.00    8.40
  -4   5   6   -0.40   10.30
   3  -5  -6  347.57   52.99
   3  -5  -6  225.28   16.80
   3  -5  -6  222.48   23.70
  -3   5   6  320.17   49.50
  -3   5   6  302.57   23.80
   2  -5  -6  357.56   27.90
   2  -5  -6  358.66   20.80
  -2   5   6  392.76   26.00
  -2   5   6  344.37   23.20
   1  -5  -6   12.50    7.20
   1  -5  -6   44.20   12.90
   1  -5  -6   17.90    6.60
   1  -5  -6   24.30   10.10
  -1   5   6   20.90    9.00
  -1   5   6   21.90    7.20
  -1   5   6   14.30    8.80
  -1   5   6   17.10    8.50
   0  -5  -6   48.50   10.20
   0  -5  -6   48.80   14.60
   0  -5  -6   57.09   10.00
   0  -5  -6   74.19   18.50
   0   5   6   46.40    9.30
   0   5   6   56.89   14.30
   0   5   6   60.29   12.20
  -1  -5  -6    8.40    6.10
  -1  -5  -6   12.80   11.40
  -1  -5  -6   28.40    9.40
  -1  -5  -6   23.90   15.00
   1   5   6   31.00    9.70
   1   5   6   19.90    8.30
   1   5   6   15.80   10.70
   1   5   6   15.30    8.00
  -2  -5  -6  -13.50   12.70
  -2  -5  -6   -5.40    5.40
  -2  -5  -6    8.70    9.80
   2   5   6    5.80    8.10
   2   5   6   18.90   10.30
   2   5   6    3.00    6.00
  -3  -5  -6  179.08   17.60
  -3  -5  -6  227.28   27.40
  -3  -5  -6  256.47   39.60
   3   5   6  215.98   24.10
   3   5   6  219.98   21.20
   3   5   6  197.78   20.10
  -4  -5  -6    9.80   18.70
  -4  -5  -6    4.20   15.10
  -4  -5  -6   10.10   10.70
   4   5   6    9.30   10.90
   4   5   6   18.20   17.90
   4  -6  -6    5.70   14.10
   4  -6  -6   -1.90   14.30
  -4   6   6    8.00   11.40
  -4   6   6    1.90   12.70
   3  -6  -6  169.48   27.50
   3  -6  -6  111.49   14.00
   3  -6  -6  148.69   25.10
  -3   6   6  146.19   22.00
  -3   6   6  126.29   21.90
  -3   6   6  127.59   19.50
   2  -6  -6   71.79   18.40
   2  -6  -6   46.90   10.80
  -2   6   6   70.79   15.10
  -2   6   6   68.29   15.20
  -2   6   6   78.19   16.20
   1  -6  -6   67.39   18.40
   1  -6  -6   71.89   10.90
  -1   6   6   50.69   12.10
  -1   6   6   43.60   14.90
   0  -6  -6    1.00   10.90
   0  -6  -6   -3.50    7.90
   0  -6  -6   -9.90   12.20
   0   6   6    0.70    6.70
   0   6   6   20.60   11.20
  -1  -6  -6   10.70    7.20
  -1  -6  -6   32.90   17.80
  -1  -6  -6   21.40   10.70
   1   6   6    6.20    9.60
   1   6   6   35.60   12.40
   1   6   6   11.70    9.40
  -2  -6  -6    3.80    5.90
  -2  -6  -6    3.20   12.70
  -2  -6  -6   -7.10   16.70
   2   6   6   -3.50    8.60
   2   6   6   -1.30    8.90
   2   6   6   -4.70   10.10
  -3  -6  -6   29.20   24.80
  -3  -6  -6    7.90   17.80
  -3  -6  -6   17.30   10.40
   3   6   6   23.40   13.80
   3   6   6   -3.00   10.10
   3  -7  -6  249.68   51.09
   3  -7  -6  122.09   27.40
  -3   7   6  111.49   22.00
  -3   7   6   83.19   18.30
   2  -7  -6   36.00   19.00
  -2   7   6   43.10   15.30
  -2   7   6   38.50   15.20
   1  -7  -6   17.30   16.90
  -1   7   6   59.09   16.50
  -1   7   6   74.89   18.10
   0  -7  -6   -1.40   14.00
   0   7   6   -0.40    8.60
   0   7   6   -2.70   11.40
  -1  -7  -6  -15.00   10.90
  -1  -7  -6    1.50    6.30
  -1  -7  -6  -12.90   19.60
   1   7   6    6.80    9.90
   1   7   6    6.20   12.50
  -2  -7  -6   50.19   12.10
  -2  -7  -6   32.90   25.60
   2   7   6   13.60   14.40
   2   7   6   31.10   15.50
   2   7   6   18.30   13.00
   2   9  -7   23.80   12.60
  -2  -9   7   -9.40   18.80
  -2  -9   7    3.80   13.20
  -2  -9   7    4.10   13.20
   1   9  -7   -4.00    7.90
   1   9  -7    9.30   11.00
  -1  -9   7   35.50   21.30
  -1  -9   7   19.50   12.90
   0   9  -7   -3.50   10.90
   0   9  -7  -16.10   11.50
   0   9  -7   11.40   12.90
  -1   9  -7    6.90   14.80
  -1   9  -7   -5.20   10.60
  -1   9  -7    6.80   11.00
  -2   9  -7  113.09   24.00
  -2   9  -7  123.59   22.00
   2  -9   7   96.69   19.10
  -3   9  -7    8.30   18.30
   4   8  -7   17.40   12.70
   3   8  -7    1.00   12.70
   3   8  -7   -7.90    9.80
  -3  -8   7   40.90   21.20
  -3  -8   7   -9.70   12.20
   2   8  -7    7.50    8.90
   2   8  -7   -1.40    9.40
  -2  -8   7   -6.80    9.10
  -2  -8   7    8.40   13.40
   1   8  -7   40.60   14.20
   1   8  -7   49.00   15.50
   1   8  -7   57.59   15.40
  -1  -8   7   69.29   20.50
  -1  -8   7   30.50   13.00
   0   8  -7   25.00   12.70
   0   8  -7   47.00   13.20
   0   8  -7   33.50   11.90
   0  -8   7   61.29   16.90
   0  -8   7   47.20   12.10
  -1   8  -7   44.20   12.20
  -1   8  -7   14.40   10.70
  -1   8  -7   14.60   10.60
   1  -8   7   36.30   10.60
   1  -8   7   36.10   11.10
  -2   8  -7   44.10   12.30
  -2   8  -7   24.60   13.10
  -2   8  -7   55.09   17.90
   2  -8   7   36.60   13.30
  -3   8  -7  -16.30   11.80
  -3   8  -7    6.30   10.60
   3  -8   7    6.60    9.90
   3  -8   7  -18.30    6.40
   4  -8   7   34.00   15.00
   4  -8   7   25.30   12.60
   5   7  -7   -3.40   11.40
  -5  -7   7   18.70   16.70
   4   7  -7   37.80   14.30
   4   7  -7   30.50   13.90
  -4  -7   7   42.90   15.60
  -4  -7   7   19.90   13.30
  -4  -7   7   29.90    9.00
   3   7  -7   69.39   15.90
   3   7  -7   80.29   17.50
  -3  -7   7  102.09   26.00
  -3  -7   7   70.99   17.30
  -3  -7   7   50.49   13.40
   2   7  -7    8.90    8.10
   2   7  -7    9.70    8.20
  -2  -7   7   10.80   15.00
   1   7  -7   58.19    8.70
   1   7  -7   71.29   13.70
   1   7  -7   68.39   20.90
  -1  -7   7   84.59   19.90
  -1  -7   7   58.29   11.70
  -1  -7   7   60.39   14.20
   0   7  -7   -8.10    6.20
   0   7  -7    5.50    6.90
   0   7  -7   -4.30    5.70
   0   7  -7   -1.00    8.00
   0  -7   7   -1.90    7.20
   0  -7   7   10.90    6.50
   0  -7   7   27.10   11.50
   0  -7   7   -1.70    6.10
  -1   7  -7   75.29   13.00
  -1   7  -7   92.29   15.20
  -1   7  -7   75.19   12.20
  -1   7  -7   59.69   13.00
   1  -7   7   82.29   15.70
   1  -7   7   86.79   14.30
   1  -7   7   61.99   12.50
   1  -7   7   61.99   12.50
  -2   7  -7  455.75   28.00
  -2   7  -7  468.65   33.00
  -2   7  -7  466.75   27.40
   2  -7   7  469.95   27.90
   2  -7   7  444.76   28.20
   2  -7   7  395.26   26.70
  -3   7  -7   14.80   13.60
  -3   7  -7    5.00   10.10
   3  -7   7    8.60    8.20
  -4   7  -7   49.10   20.00
  -4   7  -7   24.10   12.00
   4  -7   7    2.10    9.10
   4  -7   7   12.10   10.40
  -5   7  -7    4.50   18.80
   5  -7   7   25.70   14.00
   5  -7   7  -24.90   11.10
   5   6  -7   32.20   11.50
   5   6  -7   56.39   19.70
  -5  -6   7   33.30   15.30
  -5  -6   7   42.00   11.70
  -5  -6   7   67.39   24.70
   4   6  -7   43.60   13.40
   4   6  -7   41.80   12.50
  -4  -6   7   41.80   20.40
  -4  -6   7   62.69   15.10
  -4  -6   7   49.70   11.20
  -4  -6   7   39.00   15.60
   3   6  -7   43.40   13.00
   3   6  -7   25.10   12.30
  -3  -6   7   24.30    6.40
  -3  -6   7   34.30   10.90
  -3  -6   7   64.59   19.60
   2   6  -7    9.60   11.00
   2   6  -7   13.90    6.40
   2   6  -7    2.90    8.00
   2   6  -7    0.30    7.00
  -2  -6   7   25.80    5.30
  -2  -6   7   12.40    6.90
  -2  -6   7   14.00    8.10
  -2  -6   7   23.90   12.80
   1   6  -7  173.48   14.10
   1   6  -7  224.88   19.90
   1   6  -7  191.38   13.40
   1   6  -7  232.18   18.90
   1   6  -7  196.88   18.70
  -1  -6   7  195.58    9.50
  -1  -6   7  205.58   15.70
  -1  -6   7  220.68   20.10
  -1  -6   7  255.77   24.70
  -1  -6   7  192.38   16.30
   0   6  -7   19.60    8.60
   0   6  -7   32.20    8.30
   0   6  -7   21.10    8.00
   0   6  -7   27.40    4.70
   0   6  -7   37.20   10.50
   0  -6   7   27.20    7.70
   0  -6   7   16.30    8.70
   0  -6   7   31.40    9.00
   0  -6   7   46.30   12.50
  -1   6  -7  140.89   17.30
  -1   6  -7  142.99   13.60
  -1   6  -7  134.19   17.40
  -1   6  -7  154.58   13.50
   1  -6   7  152.48   19.60
   1  -6   7  133.99   14.10
   1  -6   7  127.19   13.50
  -2   6  -7   13.40    8.30
  -2   6  -7    1.90    5.70
  -2   6  -7    7.20    7.30
  -2   6  -7    9.80   10.10
   2  -6   7    3.10    6.50
   2  -6   7   12.70    8.30
   2  -6   7    4.70    2.10
   2  -6   7   -3.40    5.50
  -3   6  -7   50.79   11.20
   3  -6   7    9.40    7.60
   3  -6   7   34.30    9.70
   3  -6   7   27.70   10.30
  -4   6  -7   53.29   11.90
  -4   6  -7   36.00   12.70
   4  -6   7   35.40   10.10
   4  -6   7   10.00    9.50
   4  -6   7   58.29   13.40
  -5   6  -7   -5.00   13.00
   5  -6   7    2.30   11.40
   5  -6   7    3.10    9.00
   5  -6   7    1.70    8.80
  -6  -5   7   17.10   18.50
   5   5  -7   41.00   11.20
   5   5  -7   56.39   14.50
  -5  -5   7   35.70    9.30
  -5  -5   7   10.80    9.80
  -5  -5   7   40.60   13.20
  -5  -5   7   18.70   12.40
   4   5  -7   45.00   11.60
   4   5  -7   79.19   15.10
  -4  -5   7   50.89   15.30
  -4  -5   7   90.89   18.70
  -4  -5   7   60.19   13.40
  -4  -5   7   75.49   17.40
   3   5  -7   -6.40    6.30
   3   5  -7    6.90    8.50
   3   5  -7   13.50    7.20
  -3  -5   7    2.30   13.60
  -3  -5   7    3.30    5.10
  -3  -5   7   -1.60    8.50
  -3  -5   7    4.00    6.80
   2   5  -7   27.00    7.00
   2   5  -7   42.30    8.70
   2   5  -7   34.60   10.20
   2   5  -7   33.70    9.50
   2   5  -7   38.50   10.20
  -2  -5   7   45.00    7.30
  -2  -5   7   43.50   11.00
  -2  -5   7   47.30   15.50
  -2  -5   7   33.70    9.50
   1   5  -7   45.90    7.40
   1   5  -7   50.79   10.00
   1   5  -7   52.99    8.20
   1   5  -7   60.99   11.30
   1   5  -7   61.39   11.40
  -1  -5   7   56.19   12.20
  -1  -5   7   47.00    6.40
  -1  -5   7   61.79   11.20
   0   5  -7   77.79    9.30
   0   5  -7   53.69    7.30
   0   5  -7   84.19   12.30
   0   5  -7   49.99   10.20
   0   5  -7   39.10   11.70
   0  -5   7   59.19   11.20
   0  -5   7   70.09    5.10
   0  -5   7   63.39    7.90
   0  -5   7   56.19   10.20
   0  -5   7   75.49   10.80
  -1   5  -7  425.76   16.80
  -1   5  -7  417.86   23.80
  -1   5  -7  447.96   23.60
  -1   5  -7  428.06   20.80
   1  -5   7  398.76   24.20
   1  -5   7  419.16   16.80
   1  -5   7  394.46   12.10
   1  -5   7  460.75   24.40
   1  -5   7  419.96   24.00
   1  -5   7  405.36   18.30
  -2   5  -7  876.31   39.40
  -2   5  -7  810.12   34.40
  -2   5  -7  822.72   30.00
  -2   5  -7  757.92   32.90
   2  -5   7  674.23   28.60
   2  -5   7  820.22   37.30
   2  -5   7  820.72   37.00
   2  -5   7  798.92   31.80
   2  -5   7  770.72   22.80
  -3   5  -7  246.28   22.40
  -3   5  -7  257.77   18.90
   3  -5   7  283.77   20.40
   3  -5   7  248.18   15.60
   3  -5   7  262.37   21.40
   3  -5   7  234.28   20.70
  -4   5  -7   10.30   16.80
  -4   5  -7   19.60    8.70
   4  -5   7    2.80    7.40
   4  -5   7   -1.90    5.80
   4  -5   7    9.30    4.80
  -5   5  -7   11.60    9.60
  -5   5  -7   20.10   12.80
   5  -5   7   13.90   10.30
   5  -5   7   15.80   11.50
  -6   5  -7   52.49   18.60
   6  -5   7   27.60   16.10
   6   4  -7  162.78   26.70
  -6  -4   7  119.49   20.50
  -6  -4   7  130.79   24.60
  -6  -4   7  117.99   21.50
  -6  -4   7   68.79   17.80
   5   4  -7    1.70   10.60
   5   4  -7    3.50    6.50
  -5  -4   7   -5.70   10.90
  -5  -4   7   17.30    8.90
  -5  -4   7   12.80   14.20
  -5  -4   7   -5.40    9.30
   4   4  -7   31.00   10.30
   4   4  -7   16.70    7.80
   4   4  -7   19.20   10.40
   4   4  -7   23.80   10.10
  -4  -4   7   31.20   11.10
  -4  -4   7   31.00   14.50
  -4  -4   7   21.30    8.80
  -4  -4   7   27.00   13.20
   3   4  -7  178.28   15.30
   3   4  -7  184.68   15.70
   3   4  -7  206.68   17.20
   3   4  -7  167.78   15.70
   3   4  -7  149.88   16.00
  -3  -4   7  187.48   17.00
  -3  -4   7  158.58   17.20
  -3  -4   7  174.18   22.10
  -3  -4   7  172.88   14.20
   2   4  -7   33.30    8.10
   2   4  -7   12.40    6.50
   2   4  -7   26.30    8.40
   2   4  -7   31.30    5.30
   2   4  -7   13.40    7.20
   2   4  -7   24.40    8.00
  -2  -4   7   31.20    7.50
  -2  -4   7   26.00    8.60
  -2  -4   7   21.20    5.40
   1   4  -7  741.33   28.90
   1   4  -7  754.12   27.70
   1   4  -7  742.83   24.30
   1   4  -7  717.33   30.20
   1   4  -7  769.42   33.10
   1   4  -7  754.12   30.60
  -1  -4   7  780.92   34.20
  -1  -4   7  705.53   28.90
  -1  -4   7  877.01   40.30
  -1  -4   7  720.73   25.70
  -1  -4   7  730.23   26.50
   0   4  -7   19.20    6.30
   0   4  -7   12.50    5.10
   0   4  -7   16.00    3.90
   0   4  -7   15.80    6.30
   0   4  -7   14.60    5.80
   0   4  -7   21.60    5.70
   0   4  -7   20.60    5.10
   0  -4   7   24.50    5.30
   0  -4   7   20.40    8.20
   0  -4   7   28.90    8.60
   0  -4   7   15.70    3.90
   0  -4   7   21.40    6.40
   0  -4   7   20.10    3.90
   0  -4   7   17.20    3.80
   0  -4   7   34.20    6.00
   0  -4   7   20.40    3.20
  -1   4  -7  286.97   13.90
  -1   4  -7  229.88   13.20
  -1   4  -7  222.48   15.00
  -1   4  -7  282.77   17.00
  -1   4  -7  290.97   17.90
   1  -4   7  243.48   13.30
   1  -4   7  255.37   14.10
   1  -4   7  239.18   12.50
   1  -4   7  282.07   18.50
   1  -4   7  246.78   13.30
   1  -4   7  259.77   17.40
   1  -4   7  241.58   11.70
  -2   4  -7  102.09   13.10
  -2   4  -7  106.29    9.30
  -2   4  -7  150.58   13.70
   2  -4   7   98.29    9.20
   2  -4   7  111.19   15.20
   2  -4   7  107.29   12.10
   2  -4   7  106.39    8.30
   2  -4   7  103.59   10.70
  -3   4  -7  124.39   15.10
  -3   4  -7  110.09   11.10
  -3   4  -7  131.69   18.10
   3  -4   7  126.39   16.10
   3  -4   7  132.69   14.90
   3  -4   7  150.08   15.50
   3  -4   7  121.19    9.90
  -4   4  -7  108.99   15.70
  -4   4  -7  111.79   18.50
   4  -4   7  109.99   11.00
   4  -4   7  125.89   18.90
   4  -4   7  103.09   16.70
  -5   4  -7   11.70    9.00
  -5   4  -7   13.30    9.90
   5  -4   7    6.80    5.90
   5  -4   7    4.90   10.00
  -6   4  -7   31.80   15.40
   6  -4   7    4.90   15.20
   6  -4   7   29.30    9.70
   6   3  -7   79.89   17.50
   6   3  -7   70.69   19.20
  -6  -3   7  102.59   21.80
  -6  -3   7  100.49   20.40
  -6  -3   7   75.09   18.90
   5   3  -7   86.79   16.80
   5   3  -7   88.59   13.10
  -5  -3   7   99.29   27.40
  -5  -3   7   93.89   15.50
  -5  -3   7   99.49   21.30
  -5  -3   7   89.69   18.80
   4   3  -7   16.30   10.30
   4   3  -7   22.90   10.00
   4   3  -7    4.60    8.90
  -4  -3   7   20.40   13.00
  -4  -3   7    6.50    7.90
  -4  -3   7    7.10   12.40
  -4  -3   7   22.20   11.20
   3   3  -7    6.90    5.90
   3   3  -7   -3.40    5.30
   3   3  -7    8.20    6.40
   3   3  -7   -6.10    6.10
  -3  -3   7   -1.80    6.80
  -3  -3   7    1.00    6.90
  -3  -3   7    2.80    4.60
   2   3  -7   23.10    6.30
   2   3  -7   24.10    7.10
   2   3  -7   24.10   11.50
   2   3  -7   19.80    6.90
   2   3  -7   27.40    4.40
   2   3  -7   22.40    6.90
   2   3  -7   35.80    9.40
  -2  -3   7   35.90    7.10
  -2  -3   7   18.40    6.70
  -2  -3   7   22.60    6.00
  -2  -3   7   27.80    6.70
  -2  -3   7   39.60    9.90
   1   3  -7    9.40    4.00
   1   3  -7    4.60    5.40
   1   3  -7    8.90    4.30
   1   3  -7    0.40    3.10
   1   3  -7    2.90    5.30
   1   3  -7    7.50    3.70
   1   3  -7    0.00    4.30
  -1  -3   7    5.90    5.00
  -1  -3   7   13.80    4.50
  -1  -3   7    3.80    3.70
  -1  -3   7    1.10    3.00
  -1  -3   7    4.00    3.40
  -1  -3   7    3.70    3.90
   0   3  -7  282.27   16.20
   0   3  -7  274.87   11.60
   0   3  -7  302.17   17.70
   0   3  -7  267.17   15.50
   0   3  -7  322.57   17.30
   0   3  -7  292.07   15.50
   0   3  -7  314.37   14.90
   0   3  -7  296.97   14.70
   0  -3   7  296.87   17.90
   0  -3   7  302.27   12.10
   0  -3   7  265.27   16.00
   0  -3   7  308.07   14.70
   0  -3   7  282.27   10.20
   0  -3   7  318.67   18.80
   0  -3   7  273.47   15.20
   0  -3   7  282.47   13.80
   0  -3   7  270.17   14.60
  -1   3  -7  734.23   26.90
  -1   3  -7  750.12   27.00
  -1   3  -7  778.42   30.40
  -1   3  -7  743.53   28.50
  -1   3  -7  710.13   29.70
  -1   3  -7  778.42   27.10
  -1   3  -7  760.72   24.50
   1  -3   7  755.12   26.30
   1  -3   7  813.42   27.20
   1  -3   7  736.13   26.80
   1  -3   7  823.82   33.30
   1  -3   7  730.23   28.10
   1  -3   7  733.93   24.30
   1  -3   7  740.33   27.30
  -2   3  -7  416.76   19.20
  -2   3  -7  385.86   19.70
  -2   3  -7  430.86   22.00
  -2   3  -7  423.06   24.10
  -2   3  -7  418.36   20.30
   2  -3   7  386.86   17.90
   2  -3   7  399.06   19.80
   2  -3   7  403.16   20.60
   2  -3   7  456.35   24.20
   2  -3   7  439.26   19.00
  -3   3  -7  587.44   27.10
  -3   3  -7  624.44   24.80
  -3   3  -7  572.74   30.00
  -3   3  -7  609.04   32.40
  -3   3  -7  598.64   28.10
   3  -3   7  601.84   25.60
   3  -3   7  578.74   30.70
   3  -3   7  591.84   29.50
  -4   3  -7  154.78   17.90
  -4   3  -7  181.78   18.10
   4  -3   7  170.18   18.80
   4  -3   7  156.58   14.10
  -5   3  -7   23.40    9.10
  -5   3  -7   19.50   10.30
   5  -3   7   13.90    8.90
  -6   3  -7   20.00   12.50
  -6   3  -7   54.79   14.80
   6  -3   7   20.80   10.00
   6  -3   7   33.70   15.70
   7   2  -7   14.20   14.50
  -7  -2   7   51.99   15.60
  -7  -2   7   41.60   17.10
  -7  -2   7   22.50   21.20
   6   2  -7   21.70   11.40
  -6  -2   7   28.90   14.30
  -6  -2   7    8.90    9.60
  -6  -2   7    4.60   14.80
  -6  -2   7   25.20   10.40
   5   2  -7   -1.90    7.00
  -5  -2   7    1.60   10.20
  -5  -2   7    9.70    9.00
   4   2  -7   91.99   13.80
   4   2  -7   85.69   14.40
   4   2  -7   97.39   17.60
   4   2  -7   87.99   12.50
  -4  -2   7   91.09   15.30
  -4  -2   7   99.69   16.10
  -4  -2   7   97.99   13.70
  -4  -2   7   94.19   19.00
   3   2  -7  347.07   20.40
   3   2  -7  357.36   21.80
   3   2  -7  322.37   15.50
   3   2  -7  326.47   24.10
   3   2  -7  316.57   16.30
  -3  -2   7  346.37   19.70
  -3  -2   7  321.67   20.90
  -3  -2   7  324.07   22.00
  -3  -2   7  323.67   20.90
   2   2  -7    3.70    5.10
   2   2  -7    5.70    3.50
   2   2  -7    4.10    4.50
   2   2  -7    7.70    4.90
  -2  -2   7    3.50    3.50
  -2  -2   7   15.80    6.30
  -2  -2   7   10.80    5.50
  -2  -2   7    4.80    4.80
  -2  -2   7    7.10    5.20
  -2  -2   7   13.90    7.00
   1   2  -7  819.72   29.70
   1   2  -7  837.22   31.00
   1   2  -7  855.81   32.60
   1   2  -7  834.22   26.30
   1   2  -7  872.11   33.50
   1   2  -7  856.61   34.40
  -1  -2   7  920.41   35.10
  -1  -2   7  844.52   30.40
  -1  -2   7  853.61   33.50
  -1  -2   7  827.52   29.70
  -1  -2   7  910.01   31.90
  -1  -2   7  838.72   32.60
  -1  -2   7  744.53   34.90
   0   2  -7  115.29   10.80
   0   2  -7  121.69    8.50
   0   2  -7  135.79   10.00
   0   2  -7  123.89   10.30
   0   2  -7  126.79   11.60
   0   2  -7  121.29   10.90
   0   2  -7  127.49   10.80
   0  -2   7  123.19    9.90
   0  -2   7  130.79   12.30
   0  -2   7  100.19    9.80
   0  -2   7  123.29   10.50
   0  -2   7  133.09    9.40
   0  -2   7  115.89   10.90
   0  -2   7  146.69    8.90
  -1   2  -7  415.06   13.90
  -1   2  -7  449.06   19.00
  -1   2  -7  449.76   21.00
  -1   2  -7  437.56   20.50
  -1   2  -7  440.66   19.70
  -1   2  -7  413.06   18.50
  -1   2  -7  423.06   25.60
   1  -2   7  436.56   20.40
   1  -2   7  409.86   19.60
   1  -2   7  431.76   19.20
   1  -2   7  420.76   18.70
   1  -2   7  375.66   18.00
   1  -2   7  435.86   22.20
  -2   2  -7  416.36   19.90
  -2   2  -7  430.56   26.50
  -2   2  -7  447.66   21.80
  -2   2  -7  429.26   20.40
   2  -2   7  450.55   23.80
   2  -2   7  421.66   16.30
   2  -2   7  415.46   22.10
   2  -2   7  435.66   19.50
   2  -2   7  426.46   23.30
  -3   2  -7  116.29   12.90
  -3   2  -7  175.28   19.50
  -3   2  -7  182.48   15.50
  -3   2  -7  155.48   14.20
  -3   2  -7  172.18   16.60
   3  -2   7  157.38   15.00
   3  -2   7  167.18   13.40
   3  -2   7  153.08   15.40
  -4   2  -7  273.67   24.10
  -4   2  -7  287.77   25.50
  -4   2  -7  209.88   18.70
  -4   2  -7  261.27   22.50
   4  -2   7  233.38   21.40
   4  -2   7  233.88   17.60
  -5   2  -7   21.80   12.40
  -5   2  -7   20.40    9.80
   5  -2   7   30.90    9.50
   5  -2   7   17.70   12.00
  -6   2  -7   16.90   14.30
   6  -2   7   31.00   11.10
   6  -2   7   13.20   13.60
  -7  -1   7   24.20   14.00
  -7  -1   7   53.09   17.10
   6   1  -7  106.59   19.20
  -6  -1   7  133.59   23.30
  -6  -1   7  144.09   19.40
  -6  -1   7  125.59   23.10
  -6  -1   7  122.39   20.90
   5   1  -7   76.99   14.60
   5   1  -7   95.89   18.50
  -5  -1   7   70.09   14.00
  -5  -1   7   95.99   17.50
   4   1  -7    7.30    6.00
   4   1  -7   -1.10    6.20
   4   1  -7   11.90    8.90
   4   1  -7   -2.60    5.90
  -4  -1   7    0.20    8.40
  -4  -1   7    8.40    6.00
  -4  -1   7   10.70    7.40
   3   1  -7  120.99   15.90
   3   1  -7  125.79   12.70
   3   1  -7  129.49   15.40
   3   1  -7  100.89    8.20
   3   1  -7  122.19   16.20
   3   1  -7  137.89   11.10
  -3  -1   7  119.59   15.40
  -3  -1   7  117.99    8.00
  -3  -1   7  113.09   12.60
  -3  -1   7  123.09   12.30
  -3  -1   7  113.49   12.70
   2   1  -7  471.25   15.90
   2   1  -7  487.15   23.10
   2   1  -7  448.16   18.20
   2   1  -7  506.25   24.80
   2   1  -7  526.05   27.20
  -2  -1   7  485.35   22.90
  -2  -1   7  470.75   18.90
  -2  -1   7  447.56   18.10
  -2  -1   7  489.25   24.30
  -2  -1   7  465.55   24.50
   1   1  -7    5.10    3.20
   1   1  -7    4.10    5.20
   1   1  -7   -1.60    4.50
   1   1  -7    1.90    5.90
   1   1  -7    1.60    3.20
  -1  -1   7    0.80    4.80
  -1  -1   7    0.80    3.60
  -1  -1   7    5.30    4.10
  -1  -1   7    6.10    4.70
  -1  -1   7    6.30    4.60
  -1  -1   7   -3.20    4.00
   0   1  -7  208.98   13.20
   0   1  -7  180.98   14.50
   0   1  -7  210.18   14.60
   0   1  -7  174.58   17.00
   0   1  -7  183.58   13.30
   0   1  -7  192.48   12.20
   0   1  -7  156.98   13.30
   0  -1   7  176.38    6.60
   0  -1   7  183.98   15.60
   0  -1   7  189.08   12.80
   0  -1   7  170.38   13.60
   0  -1   7  164.18   12.90
   0  -1   7  195.18   13.00
  -1   1  -7  208.58   13.50
  -1   1  -7  229.28   14.30
  -1   1  -7  220.08   18.80
  -1   1  -7  224.08   13.80
  -1   1  -7  240.88   14.10
  -1   1  -7  207.58   14.60
   1  -1   7  201.68   14.60
   1  -1   7  199.08   14.10
   1  -1   7  218.58   13.80
   1  -1   7  247.78   14.60
   1  -1   7  200.88   13.90
   1  -1   7  229.78   14.70
   1  -1   7  203.58   12.90
  -2   1  -7   21.70    6.10
  -2   1  -7   23.10   10.00
  -2   1  -7   23.30    6.40
  -2   1  -7   22.10    6.20
   2  -1   7   13.20    5.00
   2  -1   7   17.10    5.90
   2  -1   7   20.80    7.40
   2  -1   7   20.80    4.70
   2  -1   7   24.00    6.50
   2  -1   7   12.30    5.30
  -3   1  -7  249.48   18.00
  -3   1  -7  252.87   23.00
   3  -1   7  245.58   19.60
   3  -1   7  220.98   17.40
   3  -1   7  239.98   16.80
  -4   1  -7  482.95   33.40
  -4   1  -7  452.65   26.90
   4  -1   7  464.15   30.00
   4  -1   7  432.06   25.10
  -5   1  -7    1.60    8.60
  -5   1  -7   11.90   13.10
   5  -1   7    0.00    5.50
   5  -1   7    2.50   10.70
  -6   1  -7   31.90   13.60
   6  -1   7    9.60    8.00
   6  -1   7   26.50   15.10
   7   0  -7   15.40   12.30
  -7   0   7   15.20   11.70
  -7   0   7    2.20   14.40
  -7   0   7    6.50   13.40
   6   0  -7    2.30   10.80
   6   0  -7    3.10    9.00
  -6   0   7   12.80   11.20
  -6   0   7   -6.60   11.00
  -6   0   7   24.40   11.80
   5   0  -7   83.89   16.00
   5   0  -7   73.09   14.80
   5   0  -7   80.29   19.00
  -5   0   7   57.49   13.50
  -5   0   7   87.39   15.80
   4   0  -7  397.96   24.60
   4   0  -7  423.16   24.30
   4   0  -7  409.56   28.50
   4   0  -7  426.66   26.50
   4   0  -7  436.86   23.60
  -4   0   7  398.86   24.00
  -4   0   7  434.26   27.90
  -4   0   7  441.36   25.00
  -4   0   7  382.46   24.60
   3   0  -7  112.59   13.20
   3   0  -7  120.39   12.30
   3   0  -7  124.59   15.00
   3   0  -7  120.39   14.80
  -3   0   7  118.69   14.10
  -3   0   7  109.29    9.70
  -3   0   7  133.09   15.10
  -3   0   7  120.19   12.20
  -3   0   7  119.09   15.70
   2   0  -7   55.19   11.50
   2   0  -7   33.20    4.80
   2   0  -7   48.30    9.00
   2   0  -7   29.90    7.80
   2   0  -7   32.00    4.60
  -2   0   7   40.50    8.70
  -2   0   7   33.60    8.40
  -2   0   7   43.90    8.60
  -2   0   7   40.80    7.90
  -2   0   7   34.20    6.60
   1   0  -7   73.69    8.40
   1   0  -7   76.09    6.80
   1   0  -7  105.69   16.00
   1   0  -7   59.49    9.60
   1   0  -7   75.99   10.30
   1   0  -7   60.09   10.80
   1   0  -7   76.79    5.40
   1   0  -7   82.49   13.10
  -1   0   7   94.39    9.20
  -1   0   7   87.79   11.50
  -1   0   7   79.89    5.50
  -1   0   7   93.49   11.20
  -1   0   7   88.79   11.20
   0   0  -7   23.90    7.50
   0   0  -7   13.70    5.40
   0   0  -7   12.50    4.60
   0   0  -7   44.00   11.80
   0   0  -7   17.40    5.70
   0   0  -7   14.30    6.40
   0   0  -7   19.70    6.60
   0   0   7   24.30    6.40
   0   0   7   14.50    5.40
   0   0   7   24.40    6.50
   0   0   7   19.70    4.00
   0   0   7   17.10    5.20
   0   0   7   19.40    6.60
  -1   0  -7  702.63   29.40
  -1   0  -7  740.03   29.20
  -1   0  -7  713.53   35.30
  -1   0  -7  691.33   30.10
  -1   0  -7  670.23   21.80
   1   0   7  637.44   30.40
   1   0   7  682.83   29.40
   1   0   7  709.13   28.20
   1   0   7  656.93   28.80
   1   0   7  703.63   24.70
   1   0   7  708.63   28.60
   1   0   7  663.53   28.10
   1   0   7  748.03   29.50
  -2   0  -7  720.03   37.80
  -2   0  -7  712.83   29.00
  -2   0  -7  664.93   29.30
  -2   0  -7  672.73   30.70
   2   0   7  759.42   30.50
   2   0   7  628.14   27.10
   2   0   7  762.82   34.00
   2   0   7  673.23   27.50
   2   0   7  721.23   29.90
   2   0   7  664.53   30.60
  -3   0  -7   97.89   13.90
  -3   0  -7  104.69   20.60
  -3   0  -7  107.19   11.80
   3   0   7   88.69   16.10
   3   0   7  102.79   13.10
   3   0   7   99.19   13.20
  -4   0  -7  395.36   32.70
  -4   0  -7  343.37   28.00
  -4   0  -7  342.07   24.20
   4   0   7  358.36   24.10
   4   0   7  368.46   28.90
  -5   0  -7    2.70    9.00
  -5   0  -7   19.20   15.40
  -5   0  -7    3.80    9.40
   5   0   7   13.50    8.60
   5   0   7    8.20   12.50
  -6   0  -7   -9.30   14.20
  -6   0  -7    3.10   12.20
   6   0   7   19.10   16.60
   6   0   7   13.20    9.20
   6  -1  -7   30.70   12.10
   6  -1  -7   33.80   13.70
   6  -1  -7   56.79   18.10
  -6   1   7   27.00   14.20
  -6   1   7   35.70   14.20
  -6   1   7   50.79   16.90
   5  -1  -7   75.39   15.10
   5  -1  -7   62.49   12.90
   5  -1  -7   55.39   15.80
  -5   1   7   82.39   19.40
  -5   1   7   74.99   15.10
  -5   1   7   91.69   16.00
   4  -1  -7   -6.20    7.20
   4  -1  -7   -9.90    7.10
   4  -1  -7   -9.90    5.50
   4  -1  -7    7.10    7.40
  -4   1   7   -3.60    8.20
  -4   1   7    9.90    6.40
  -4   1   7    7.50    8.40
   3  -1  -7  663.73   30.70
   3  -1  -7  672.63   34.90
   3  -1  -7  648.34   32.00
   3  -1  -7  610.64   29.60
  -3   1   7  605.44   31.00
  -3   1   7  686.73   28.30
  -3   1   7  678.13   30.50
  -3   1   7  640.94   26.50
  -3   1   7  624.14   32.10
   2  -1  -7  548.95   29.50
   2  -1  -7  522.05   26.10
   2  -1  -7  537.15   25.20
   2  -1  -7  461.45   20.40
   2  -1  -7  488.95   22.80
  -2   1   7  543.65   26.80
  -2   1   7  541.25   26.40
  -2   1   7  567.24   26.00
  -2   1   7  521.65   21.60
  -2   1   7  550.44   24.90
   1  -1  -7  109.69   13.20
   1  -1  -7  105.29    7.90
   1  -1  -7  146.59   21.20
   1  -1  -7  111.19    8.10
   1  -1  -7  111.89   10.20
   1  -1  -7  129.79   12.00
   1  -1  -7  116.09   11.90
  -1   1   7  105.99   11.20
  -1   1   7  130.29   11.40
  -1   1   7  114.09    7.90
  -1   1   7  133.09   11.50
  -1   1   7  110.29    8.90
   0  -1  -7    0.80    3.40
   0  -1  -7    1.10    5.70
   0  -1  -7    0.20    3.90
   0  -1  -7    4.20    6.10
   0  -1  -7    3.60    3.40
   0   1   7   12.60    5.50
   0   1   7    6.60    5.10
   0   1   7    4.20    2.90
   0   1   7    3.90    3.40
   0   1   7    2.20    4.80
  -1  -1  -7   -1.30    5.30
  -1  -1  -7   14.00    8.90
  -1  -1  -7   -0.90    4.50
  -1  -1  -7   -4.00    6.70
  -1  -1  -7   -2.60    2.40
   1   1   7    2.80    4.00
   1   1   7    2.80    2.60
   1   1   7    6.50    5.00
   1   1   7    3.10    5.00
   1   1   7   -1.10    3.80
   1   1   7    1.10    4.90
  -2  -1  -7    6.10    6.10
  -2  -1  -7   -5.30    3.40
  -2  -1  -7   -4.20    8.50
  -2  -1  -7    4.10    5.90
   2   1   7    1.70    4.40
   2   1   7    6.50    5.90
   2   1   7   -2.90    3.30
   2   1   7    7.20    6.20
   2   1   7   -3.70    3.50
  -3  -1  -7   50.39   16.80
  -3  -1  -7   51.69   11.20
  -3  -1  -7   80.99   14.20
  -3  -1  -7   53.29   11.80
   3   1   7   39.10    9.40
   3   1   7   45.30   10.00
   3   1   7   50.39    9.60
   3   1   7   69.29   14.30
  -4  -1  -7  447.26   36.70
  -4  -1  -7  415.76   28.60
  -4  -1  -7  411.86   26.20
   4   1   7  408.56   24.20
   4   1   7  457.75   32.20
   4   1   7  376.46   25.30
  -5  -1  -7   24.00   14.10
  -5  -1  -7    9.70   21.40
  -5  -1  -7   -4.60    7.00
   5   1   7   14.60   10.00
   5   1   7   19.60   12.80
  -6  -1  -7    3.30   23.50
  -6  -1  -7   34.30   15.00
  -6  -1  -7   16.90   14.70
   6   1   7   48.30   22.70
   6   1   7    9.90   11.10
   6  -2  -7   11.50   15.20
   6  -2  -7   28.20   12.90
   6  -2  -7    7.00   10.10
  -6   2   7   15.70   13.40
  -6   2   7   -0.90   10.40
   5  -2  -7  195.58   32.10
   5  -2  -7  210.48   19.70
   5  -2  -7  231.78   41.30
  -5   2   7  138.39   21.20
  -5   2   7  215.18   27.90
  -5   2   7  232.58   20.40
   4  -2  -7  203.38   21.90
   4  -2  -7  243.58   23.50
   4  -2  -7  255.97   22.20
   4  -2  -7  230.98   18.50
  -4   2   7  220.98   18.90
  -4   2   7  227.58   22.60
  -4   2   7  266.57   22.60
  -4   2   7  234.18   17.70
   3  -2  -7   28.70   10.00
   3  -2  -7   19.90    7.90
   3  -2  -7   26.50   10.70
   3  -2  -7   35.70    9.00
  -3   2   7   16.30    7.60
  -3   2   7   15.80    7.20
  -3   2   7   31.80   10.50
   2  -2  -7   35.40   11.60
   2  -2  -7   18.90    7.30
   2  -2  -7   39.00   10.70
   2  -2  -7   22.50    8.50
  -2   2   7   22.30    8.60
  -2   2   7   29.70    7.70
  -2   2   7   30.30    9.10
  -2   2   7   41.80   10.20
  -2   2   7   40.90   11.00
   1  -2  -7   13.40    6.20
   1  -2  -7    0.60    4.10
   1  -2  -7   -0.20    6.20
   1  -2  -7    6.20    4.00
   1  -2  -7   -6.00    5.70
   1  -2  -7   -2.90    3.40
  -1   2   7   -0.80    4.90
  -1   2   7    0.00    4.30
  -1   2   7   -3.50    4.10
  -1   2   7   -0.30    3.00
  -1   2   7    3.40    3.50
  -1   2   7    4.10    5.00
   0  -2  -7  210.08   13.00
   0  -2  -7  202.98   17.70
   0  -2  -7  213.98   19.90
   0  -2  -7  208.88   15.80
   0  -2  -7  205.98   14.60
   0   2   7  238.88   16.00
   0   2   7  215.68   13.20
   0   2   7  211.68   13.40
   0   2   7  195.48   15.50
  -1  -2  -7  379.16   29.50
  -1  -2  -7  395.86   24.80
  -1  -2  -7  395.46   21.20
  -1  -2  -7  394.36   22.90
  -1  -2  -7  299.57   19.10
   1   2   7  370.16   22.50
   1   2   7  359.66   24.90
   1   2   7  412.66   18.90
   1   2   7  419.66   23.40
   1   2   7  427.56   20.30
   1   2   7  323.47   19.10
  -2  -2  -7  575.04   31.00
  -2  -2  -7  611.04   38.10
  -2  -2  -7  578.24   28.30
  -2  -2  -7  584.64   30.00
   2   2   7  573.64   24.60
   2   2   7  595.94   27.40
   2   2   7  548.85   27.90
   2   2   7  531.65   29.00
   2   2   7  590.14   30.80
  -3  -2  -7    5.90   13.30
  -3  -2  -7   13.90    8.80
  -3  -2  -7   15.40    9.00
  -3  -2  -7    3.60    8.30
   3   2   7   11.20    8.90
   3   2   7    3.10    8.40
   3   2   7   15.30    8.00
   3   2   7    5.00    7.30
  -4  -2  -7  219.28   21.70
  -4  -2  -7  243.78   22.70
  -4  -2  -7  245.38   21.10
  -4  -2  -7  230.58   33.80
   4   2   7  247.98   21.20
   4   2   7  254.87   33.80
  -5  -2  -7   37.10   13.60
  -5  -2  -7   -4.00   17.40
  -5  -2  -7   -0.30    9.60
   5   2   7    5.00    9.80
   5   2   7    1.80   14.40
  -6  -2  -7   32.90   14.20
  -6  -2  -7  -10.20   19.10
  -6  -2  -7   16.30   12.20
   6   2   7    9.20   23.10
   6   2   7   14.90   10.80
   6  -3  -7   10.00   10.30
   6  -3  -7   17.70   16.60
  -6   3   7   26.40   14.80
  -6   3   7   23.50   14.30
   5  -3  -7   43.60   15.60
   5  -3  -7   56.09   17.70
   5  -3  -7   50.49   13.10
  -5   3   7   38.20   13.10
  -5   3   7   47.60   11.80
  -5   3   7   27.40   12.80
   4  -3  -7   59.79   14.70
   4  -3  -7   36.50   13.70
   4  -3  -7   38.00   13.50
   4  -3  -7   39.80   13.60
  -4   3   7   33.50   14.10
  -4   3   7   48.50   11.40
  -4   3   7   32.90   14.10
  -4   3   7   39.90   11.90
   3  -3  -7  731.03   33.40
   3  -3  -7  670.43   43.70
   3  -3  -7  719.23   39.40
  -3   3   7  730.63   34.70
  -3   3   7  769.32   35.30
  -3   3   7  673.53   33.30
  -3   3   7  713.13   37.50
  -3   3   7  686.23   37.10
   2  -3  -7  115.69   13.50
   2  -3  -7  121.19   14.60
   2  -3  -7  125.89   19.50
   2  -3  -7  111.79   14.10
  -2   3   7  122.29   15.00
  -2   3   7  122.79   13.50
  -2   3   7  109.79   14.90
  -2   3   7   98.89   14.50
  -2   3   7  116.89   13.80
   1  -3  -7  171.38   18.30
   1  -3  -7  167.78   15.10
   1  -3  -7  185.98   18.80
   1  -3  -7  176.48   14.00
  -1   3   7  162.78   13.30
  -1   3   7  167.08   14.80
  -1   3   7  161.68   12.90
  -1   3   7  153.18   14.20
  -1   3   7  149.69   14.90
   0  -3  -7    2.40    5.80
   0  -3  -7   20.40   10.80
   0  -3  -7    6.30    3.90
   0  -3  -7   11.90    8.00
   0   3   7    2.90    4.60
   0   3   7   -0.10    4.80
   0   3   7   -4.60    5.60
   0   3   7    6.40    5.90
  -1  -3  -7    8.00    8.30
  -1  -3  -7   14.50    7.50
  -1  -3  -7   19.10   12.00
  -1  -3  -7   -2.20    3.80
   1   3   7    9.00    6.20
   1   3   7   15.40    7.00
   1   3   7   13.80    6.60
  -2  -3  -7   50.99   10.90
  -2  -3  -7   22.30    8.20
  -2  -3  -7   25.70   12.50
  -2  -3  -7   47.30    9.00
  -2  -3  -7   21.80   13.60
   2   3   7   71.59   15.10
   2   3   7   46.90   10.70
   2   3   7   56.29   11.20
   2   3   7   50.29   11.10
   2   3   7   38.00    7.80
  -3  -3  -7  417.36   29.20
  -3  -3  -7  365.26   24.40
  -3  -3  -7  408.06   25.40
  -3  -3  -7  395.26   35.40
   3   3   7  323.57   23.80
   3   3   7  398.76   24.90
   3   3   7  324.47   25.50
   3   3   7  385.66   27.50
  -4  -3  -7   84.49   25.70
  -4  -3  -7   77.99   15.20
  -4  -3  -7   89.39   20.80
   4   3   7   78.29   16.20
   4   3   7   67.19   18.30
  -5  -3  -7   -4.70   19.10
  -5  -3  -7   81.39   20.10
  -5  -3  -7   18.00   11.40
   5   3   7   37.90   12.70
   5   3   7   43.80   17.20
   5   3   7   57.89   21.30
   5  -4  -7   96.59   16.00
   5  -4  -7  103.39   21.00
   5  -4  -7   94.69   21.90
  -5   4   7   93.29   19.70
  -5   4   7   72.59   17.90
  -5   4   7   97.39   17.50
   4  -4  -7    1.70    7.70
   4  -4  -7    9.90   10.00
   4  -4  -7    5.90   10.20
  -4   4   7   19.40   10.90
  -4   4   7    9.90    8.30
   3  -4  -7   84.89   13.10
   3  -4  -7   62.89   17.80
  -3   4   7   96.49   15.40
  -3   4   7   94.69   16.00
  -3   4   7   51.69   14.50
   2  -4  -7    9.10    6.70
   2  -4  -7   -7.60   10.40
   2  -4  -7    9.00    5.80
  -2   4   7    6.90    9.30
  -2   4   7    5.10    6.20
  -2   4   7    6.50    9.20
  -2   4   7   12.00    7.00
   1  -4  -7   21.90    8.30
   1  -4  -7   31.20    8.30
   1  -4  -7   16.40   11.60
   1  -4  -7   32.70   12.00
  -1   4   7    6.80    7.00
  -1   4   7   12.80    7.10
  -1   4   7    7.40    8.70
  -1   4   7   23.50   10.20
   0  -4  -7  427.16   24.40
   0  -4  -7  439.36   31.20
   0  -4  -7  474.35   32.90
   0   4   7  488.25   37.80
   0   4   7  436.46   25.10
   0   4   7  452.45   28.90
  -1  -4  -7   27.70   11.00
  -1  -4  -7   49.99   18.60
  -1  -4  -7   46.20   14.70
  -1  -4  -7   59.29   10.70
   1   4   7   54.19   12.10
   1   4   7   70.99   18.80
   1   4   7   32.50   10.30
   1   4   7   39.20   13.30
  -2  -4  -7  335.07   32.70
  -2  -4  -7  342.07   27.80
  -2  -4  -7  319.57   24.10
  -2  -4  -7  273.77   20.30
   2   4   7  281.97   19.40
   2   4   7  293.57   23.10
   2   4   7  316.07   24.10
   2   4   7  290.57   21.70
  -3  -4  -7   11.90    9.40
  -3  -4  -7   16.10    8.50
  -3  -4  -7    8.10   18.10
  -3  -4  -7   12.00   18.90
   3   4   7    2.50    7.90
   3   4   7    7.10    7.60
   3   4   7   19.20   11.60
   3   4   7   21.40    9.10
  -4  -4  -7   56.59   13.90
  -4  -4  -7   46.10   13.60
  -4  -4  -7   52.59   17.10
  -4  -4  -7   39.30   21.90
   4   4   7   39.20   13.00
   4   4   7   71.79   18.10
   4   4   7   69.59   16.00
  -5  -4  -7  -14.20   34.80
  -5  -4  -7    2.20   13.90
  -5  -4  -7   49.60   16.90
   5   4   7   26.10   17.00
   5   4   7    7.70   12.10
   5  -5  -7    3.10    8.40
  -5   5   7    4.60   10.30
   4  -5  -7   47.00   18.00
[truncated: 145,104 more chars]
