# Supplementary material for: Crystal structure and Hirshfeld surface analysis of (2E)-1-phenyl-3-(1H-pyrrol-2-yl)propen-1-one
Source: Acta Crystallogr E Crystallogr Commun. 2024 Jan 26;80(Pt 2):191–5. doi: 10.1107/S2056989024000495 (PMC10848967; doi:10.1107/S2056989024000495)
Supplement: Supplementary file 2 [file e-80-00191-globalsup2.cml]

<?xml version="1.0" encoding="UTF-8"?>
<cml convention="cmlDict:cmllite" xmlns="http://www.xml-cml.org/schema" xmlns:cmlDict="http://www.xml-cml.org/dictionary/cml/" xmlns:nameDict="http://www.xml-cml.org/dictionary/cml/name/">
  <molecule id="m1">
    <name dictRef="nameDict:unknown">(2E)-1-Phenyl-3-(1H-pyrrol-2-yl)propen-1-one</name>
    <atomArray>
      <atom id="a1" elementType="C" hydrogenCount="0">
        <label value="1" dictRef="cmlDict:locant"/>
      </atom>
      <atom id="a2" elementType="C">
        <label value="2" dictRef="cmlDict:locant"/>
      </atom>
      <atom id="a3" elementType="C">
        <label value="3" dictRef="cmlDict:locant"/>
      </atom>
      <atom id="a4" elementType="C">
        <label value="4" dictRef="cmlDict:locant"/>
      </atom>
      <atom id="a5" elementType="C">
        <label value="5" dictRef="cmlDict:locant"/>
      </atom>
      <atom id="a6" elementType="C">
        <label value="6" dictRef="cmlDict:locant"/>
      </atom>
      <atom id="a17" elementType="H"/>
      <atom id="a18" elementType="H"/>
      <atom id="a19" elementType="H"/>
      <atom id="a20" elementType="H"/>
      <atom id="a21" elementType="H"/>
      <atom id="a7" elementType="N">
        <label value="1" dictRef="cmlDict:locant"/>
        <label value="N" dictRef="cmlDict:locant"/>
      </atom>
      <atom id="a8" elementType="C" hydrogenCount="0">
        <label value="2" dictRef="cmlDict:locant"/>
      </atom>
      <atom id="a9" elementType="C">
        <label value="3" dictRef="cmlDict:locant"/>
      </atom>
      <atom id="a10" elementType="C">
        <label value="4" dictRef="cmlDict:locant"/>
      </atom>
      <atom id="a11" elementType="C">
        <label value="5" dictRef="cmlDict:locant"/>
      </atom>
      <atom id="a22" elementType="H"/>
      <atom id="a23" elementType="H"/>
      <atom id="a24" elementType="H"/>
      <atom id="a25" elementType="H"/>
      <atom id="a12" elementType="C" hydrogenCount="0">
        <label value="1" dictRef="cmlDict:locant"/>
      </atom>
      <atom id="a13" elementType="C">
        <label value="2" dictRef="cmlDict:locant"/>
      </atom>
      <atom id="a14" elementType="C">
        <label value="3" dictRef="cmlDict:locant"/>
      </atom>
      <atom id="a16" elementType="O" hydrogenCount="0">
        <label value="O" dictRef="cmlDict:locant"/>
      </atom>
      <atom id="a26" elementType="H"/>
      <atom id="a27" elementType="H"/>
    </atomArray>
    <bondArray>
      <bond id="a1_a2" atomRefs2="a1 a2" order="D"/>
      <bond id="a2_a3" atomRefs2="a2 a3" order="S"/>
      <bond id="a3_a4" atomRefs2="a3 a4" order="D"/>
      <bond id="a4_a5" atomRefs2="a4 a5" order="S"/>
      <bond id="a5_a6" atomRefs2="a5 a6" order="D"/>
      <bond id="a6_a1" atomRefs2="a6 a1" order="S"/>
      <bond id="a2_a17" atomRefs2="a2 a17" order="S"/>
      <bond id="a3_a18" atomRefs2="a3 a18" order="S"/>
      <bond id="a4_a19" atomRefs2="a4 a19" order="S"/>
      <bond id="a5_a20" atomRefs2="a5 a20" order="S"/>
      <bond id="a6_a21" atomRefs2="a6 a21" order="S"/>
      <bond id="a7_a8" atomRefs2="a7 a8" order="S"/>
      <bond id="a8_a9" atomRefs2="a8 a9" order="D"/>
      <bond id="a9_a10" atomRefs2="a9 a10" order="S"/>
      <bond id="a10_a11" atomRefs2="a10 a11" order="D"/>
      <bond id="a11_a7" atomRefs2="a11 a7" order="S"/>
      <bond id="a7_a22" atomRefs2="a7 a22" order="S"/>
      <bond id="a9_a23" atomRefs2="a9 a23" order="S"/>
      <bond id="a10_a24" atomRefs2="a10 a24" order="S"/>
      <bond id="a11_a25" atomRefs2="a11 a25" order="S"/>
      <bond id="a12_a13" atomRefs2="a12 a13" order="S"/>
      <bond id="a13_a14" atomRefs2="a13 a14" order="D">
        <bondStereo atomRefs4="a12 a13 a14 a8">T</bondStereo>
      </bond>
      <bond id="a12_a16" atomRefs2="a12 a16" order="D"/>
      <bond id="a13_a26" atomRefs2="a13 a26" order="S"/>
      <bond id="a14_a27" atomRefs2="a14 a27" order="S"/>
      <bond id="a8_a14" atomRefs2="a8 a14" order="S"/>
      <bond id="a1_a12" atomRefs2="a1 a12" order="S"/>
    </bondArray>
  </molecule>
</cml>
